# Supplementary material for: Ethyl 4-(2-fur­yl)-2-oxochroman-3-carboxyl­ate
Source: Acta Crystallogr Sect E Struct Rep Online. 2010 May 12;66(Pt 6):o1310. doi: 10.1107/S1600536810016193 (PMC2979556; doi:10.1107/S1600536810016193)
Supplement: Supplementary file 1 [file e-66-o1310-sup1.cif]

##############################################################################
###                                                                        ###
###        Electronic paper (Acta Crystallographica Section E)             ###
###                                                                        ###
##############################################################################
#                                                                            #
# This CIF contains the data in a paper accepted for publication in Acta     #
# Crystallographica Section E. It conforms to the requirements of Notes      #
# for Authors for Section E, and has been peer reviewed under the auspices   #
# of the IUCr Commission on Journals.                                        #
#                                                                            #
# Full details of the Crystallographic Information File format               #
# are given in the paper "The Crystallographic Information File (CIF):       #
# a New Standard Archive File for Crystallography" by S. R. Hall, F. H.      #
# Allen and I. D. Brown [Acta Cryst. (1991), A47, 655-685].                  #
#                                                                            #
# The current version of the core CIF dictionary is obtainable from          #
# ftp://ftp.iucr.org/pub/cif_core.dic. The current version number is 2.4.    #
#                                                                            #
# Software is freely available for graphical display of the structure(s) in  #
# this CIF.  For information consult the CIF home page http://www.iucr.org/  #
# cif/home.html                                                              #
#                                                                            #
# This file may be used for bona fide research purposes within the           #
# scientific community so long as proper attribution is given to the journal # 
# article from which it was obtained.                                        #
#                                                                            #
##############################################################################
                                             
data_I
_audit_creation_method     SHELXL-97
_chemical_name_systematic
;
Ethyl 4-(2-furyl)-2-oxochroman-3-carboxylate
;
_chemical_name_common     ?
_chemical_formula_moiety     'C16 H14 O5'
_chemical_formula_sum     'C16 H14 O5'
_chemical_formula_iupac     'C16 H14 O5'
_chemical_formula_weight     286.27
_chemical_melting_point     ?
_symmetry_cell_setting     'Monoclinic'
_symmetry_space_group_name_H-M     'P 21/c'
_symmetry_space_group_name_Hall     '-P 2ybc'
loop_
    _symmetry_equiv_pos_as_xyz
    'x, y, z'
    '-x, y+1/2, -z+1/2'
    '-x, -y, -z'
    'x, -y-1/2, z-1/2'
_cell_length_a     10.393(3)
_cell_length_b     8.459(3)
_cell_length_c     15.819(5)
_cell_angle_alpha     90.00
_cell_angle_beta     95.464(5)
_cell_angle_gamma     90.00
_cell_volume     1384.5(8)
_cell_formula_units_Z     4
_cell_measurement_reflns_used     5174
_cell_measurement_theta_min     2.46
_cell_measurement_theta_max     25.79
_cell_measurement_temperature     298(2)
_exptl_crystal_description     'block'
_exptl_crystal_colour     'colourless'
_exptl_crystal_size_max     0.34
_exptl_crystal_size_mid     0.24
_exptl_crystal_size_min     0.20
_exptl_crystal_density_diffrn     1.373
_exptl_crystal_density_meas     ?
_exptl_crystal_density_method     'not measured'
_exptl_crystal_F_000     600
_exptl_absorpt_coefficient_mu     0.103
_exptl_absorpt_correction_type     'multi-scan'
_exptl_absorpt_process_details     '(SADABS; Bruker, 2003)'
_exptl_absorpt_correction_T_min     0.9659
_exptl_absorpt_correction_T_max     0.9798
_diffrn_ambient_temperature     298(2)
_diffrn_radiation_type     MoK\a
_diffrn_radiation_wavelength     0.71073
_diffrn_radiation_source     'fine-focus sealed tube'
_diffrn_radiation_monochromator     graphite
_diffrn_measurement_device_type     'Bruker SMART CCD area-detector'
_diffrn_measurement_method     'phi and omega scans'
_diffrn_detector_area_resol_mean     ?
_diffrn_reflns_number     13767
_diffrn_reflns_av_R_equivalents     0.0352
_diffrn_reflns_av_sigmaI/netI     0.0271
_diffrn_reflns_theta_min     1.97
_diffrn_reflns_theta_max     25.92
_diffrn_reflns_theta_full     25.92
_diffrn_measured_fraction_theta_max     1.000
_diffrn_measured_fraction_theta_full     1.000
_diffrn_reflns_limit_h_min     -12
_diffrn_reflns_limit_h_max     12
_diffrn_reflns_limit_k_min     -10
_diffrn_reflns_limit_k_max     10
_diffrn_reflns_limit_l_min     -19
_diffrn_reflns_limit_l_max     19
_diffrn_standards_number     ?
_diffrn_standards_interval_count     ?
_diffrn_standards_interval_time     ?
_diffrn_standards_decay_%     ?
_reflns_number_total     2711
_reflns_number_gt     2099
_reflns_threshold_expression     I>2sigma(I)
_refine_ls_structure_factor_coef     Fsqd
_refine_ls_matrix_type     full
_refine_ls_R_factor_all     0.0567
_refine_ls_R_factor_gt     0.0422
_refine_ls_wR_factor_gt     0.1025
_refine_ls_wR_factor_ref     0.1108
_refine_ls_goodness_of_fit_ref     1.035
_refine_ls_restrained_S_all     1.035
_refine_ls_number_reflns     2711
_refine_ls_number_parameters     227
_refine_ls_number_restraints     0
_refine_ls_hydrogen_treatment     mixed
_refine_ls_weighting_scheme     calc
_refine_ls_weighting_details
         'calc w=1/[\s^2^(Fo^2^)+(0.0580P)^2^+0.1619P] where P=(Fo^2^+2Fc^2^)/3'
_atom_sites_solution_hydrogens     geom
_atom_sites_solution_primary     direct
_atom_sites_solution_secondary     difmap
_refine_ls_shift/su_max     0.000
_refine_ls_shift/su_mean     0.000
_refine_diff_density_max     0.183
_refine_diff_density_min     -0.155
_refine_ls_extinction_method     none
_refine_ls_extinction_coef     ?
loop_
    _atom_type_symbol
    _atom_type_description
    _atom_type_scat_dispersion_real
    _atom_type_scat_dispersion_imag
    _atom_type_scat_source
    'C' 'C' 0.0033 0.0016
                         'International Tables Vol C Tables 4.2.6.8 and 6.1.1.4'
    'H' 'H' 0.0000 0.0000
                         'International Tables Vol C Tables 4.2.6.8 and 6.1.1.4'
    'O' 'O' 0.0106 0.0060
                         'International Tables Vol C Tables 4.2.6.8 and 6.1.1.4'
_computing_data_collection     'SMART (Bruker, 2003)'
_computing_cell_refinement     'SAINT (Bruker, 2003)'
_computing_data_reduction     'SAINT (Bruker, 2003)'
_computing_structure_solution     'SHELXS97 (Sheldrick, 2008)'
_computing_structure_refinement     'SHELXL97 (Sheldrick, 2008)'
_computing_molecular_graphics     'SHELXTL (Sheldrick, 2008)'
_computing_publication_material     'SHELXTL (Sheldrick, 2008)'
loop_
    _atom_site_type_symbol
    _atom_site_label
    _atom_site_fract_x
    _atom_site_fract_y
    _atom_site_fract_z
    _atom_site_U_iso_or_equiv
    _atom_site_adp_type
    _atom_site_calc_flag
    _atom_site_refinement_flags
    _atom_site_occupancy
    _atom_site_disorder_assembly
    _atom_site_disorder_group
    H H2 0.5893(16) 0.9788(19) 0.7769(10) 0.045(4) Uiso d . 1 . .
    H H13 0.648(2) 1.325(3) 1.0884(14) 0.084(7) Uiso d . 1 . .
    H H11 0.598(2) 1.251(2) 0.8313(14) 0.076(6) Uiso d . 1 . .
    H H12 0.598(2) 1.472(3) 0.9435(13) 0.081(6) Uiso d . 1 . .
    H H7 1.082(2) 0.672(3) 1.0318(14) 0.085(7) Uiso d . 1 . .
    H H6 0.8933(19) 0.630(2) 1.0962(13) 0.073(6) Uiso d . 1 . .
    H H8 1.077(2) 0.828(2) 0.9093(13) 0.078(6) Uiso d . 1 . .
    H H5 0.6973(18) 0.7462(19) 1.0400(11) 0.048(5) Uiso d . 1 . .
    H H3 0.5753(15) 0.8783(17) 0.9186(9) 0.033(4) Uiso d . 1 . .
    C C6 0.8921(2) 0.6956(2) 1.04771(12) 0.0626(5) Uani d . 1 . .
    O O3 0.65502(12) 1.13244(14) 1.01627(7) 0.0545(3) Uani d . 1 . .
    O O1 0.88812(11) 0.98037(14) 0.83531(7) 0.0523(3) Uani d . 1 . .
    O O5 0.74734(13) 0.71312(14) 0.73664(7) 0.0598(4) Uani d . 1 . .
    O O2 0.78518(13) 1.08381(15) 0.72090(7) 0.0635(4) Uani d . 1 . .
    C C3 0.65067(15) 0.93666(18) 0.90397(9) 0.0404(4) Uani d . 1 . .
    O O4 0.57089(13) 0.66307(15) 0.80304(8) 0.0651(4) Uani d . 1 . .
    C C4 0.77275(15) 0.86004(17) 0.94453(9) 0.0388(4) Uani d . 1 . .
    C C1 0.77894(17) 1.00313(19) 0.78254(10) 0.0460(4) Uani d . 1 . .
    C C9 0.88546(15) 0.88312(18) 0.90688(10) 0.0429(4) Uani d . 1 . .
    C C2 0.65772(16) 0.92533(19) 0.80739(10) 0.0425(4) Uani d . 1 . .
    C C14 0.65204(17) 0.7516(2) 0.78227(10) 0.0465(4) Uani d . 1 . .
    C C13 0.63873(19) 1.2923(2) 1.02691(14) 0.0597(5) Uani d . 1 . .
    C C8 1.00056(18) 0.8154(2) 0.93811(12) 0.0576(5) Uani d . 1 . .
    C C5 0.77720(19) 0.7640(2) 1.01532(10) 0.0502(4) Uani d . 1 . .
    C C10 0.63742(14) 1.10518(19) 0.93083(9) 0.0419(4) Uani d . 1 . .
    C C11 0.61161(18) 1.2410(2) 0.89003(12) 0.0550(5) Uani d . 1 . .
    C C12 0.61250(19) 1.3618(2) 0.95281(13) 0.0593(5) Uani d . 1 . .
    C C15 0.7673(2) 0.5456(2) 0.71929(12) 0.0718(6) Uani d . 1 . .
    H H15A 0.8029 0.5339 0.6652 0.086 Uiso calc R 1 . .
    H H15B 0.6853 0.4902 0.7162 0.086 Uiso calc R 1 . .
    C C7 1.0035(2) 0.7225(2) 1.00924(13) 0.0656(5) Uani d . 1 . .
    C C16 0.8571(2) 0.4771(2) 0.78765(14) 0.0738(6) Uani d . 1 . .
    H H16A 0.9356 0.5376 0.7935 0.111 Uiso calc R 1 . .
    H H16B 0.8763 0.3698 0.7737 0.111 Uiso calc R 1 . .
    H H16C 0.8177 0.4795 0.8401 0.111 Uiso calc R 1 . .
loop_
    _atom_site_aniso_label
    _atom_site_aniso_U_11
    _atom_site_aniso_U_22
    _atom_site_aniso_U_33
    _atom_site_aniso_U_12
    _atom_site_aniso_U_13
    _atom_site_aniso_U_23
    C6 0.0812(15) 0.0569(11) 0.0475(10) 0.0109(10) -0.0047(10) 0.0124(9)
    O3 0.0658(8) 0.0534(7) 0.0449(7) 0.0049(6) 0.0093(5) -0.0084(5)
    O1 0.0463(7) 0.0581(7) 0.0526(7) -0.0034(5) 0.0059(5) 0.0137(6)
    O5 0.0819(9) 0.0466(7) 0.0524(7) 0.0094(6) 0.0151(7) -0.0060(5)
    O2 0.0824(9) 0.0614(8) 0.0474(7) 0.0061(7) 0.0110(6) 0.0171(6)
    C3 0.0377(8) 0.0423(9) 0.0416(8) -0.0022(7) 0.0052(7) -0.0030(7)
    O4 0.0666(8) 0.0592(8) 0.0684(9) -0.0165(7) 0.0007(7) -0.0116(6)
    C4 0.0459(9) 0.0342(8) 0.0357(8) -0.0005(6) 0.0000(6) -0.0043(6)
    C1 0.0571(10) 0.0409(9) 0.0403(9) 0.0072(7) 0.0058(8) 0.0004(7)
    C9 0.0453(9) 0.0417(8) 0.0410(8) -0.0012(7) 0.0005(7) 0.0016(7)
    C2 0.0446(9) 0.0423(9) 0.0392(8) 0.0078(7) -0.0041(7) -0.0021(7)
    C14 0.0539(10) 0.0482(9) 0.0352(8) 0.0012(8) -0.0077(7) -0.0034(7)
    C13 0.0629(12) 0.0556(11) 0.0622(12) -0.0001(9) 0.0144(10) -0.0197(10)
    C8 0.0456(10) 0.0652(12) 0.0609(11) 0.0047(8) -0.0008(9) 0.0030(9)
    C5 0.0623(11) 0.0471(10) 0.0420(9) -0.0002(8) 0.0081(8) 0.0010(8)
    C10 0.0384(8) 0.0479(9) 0.0394(8) 0.0024(7) 0.0044(6) -0.0057(7)
    C11 0.0628(12) 0.0512(10) 0.0508(11) 0.0106(8) 0.0039(9) -0.0008(9)
    C12 0.0629(12) 0.0441(10) 0.0723(13) 0.0059(9) 0.0138(10) -0.0066(9)
    C15 0.1093(17) 0.0474(11) 0.0597(12) 0.0141(11) 0.0133(12) -0.0108(9)
    C7 0.0622(13) 0.0673(13) 0.0641(12) 0.0171(10) -0.0104(10) 0.0071(10)
    C16 0.0813(15) 0.0552(11) 0.0863(15) 0.0111(10) 0.0158(12) 0.0064(11)
loop_
    _geom_bond_atom_site_label_1
    _geom_bond_atom_site_label_2
    _geom_bond_site_symmetry_2
    _geom_bond_distance
    _geom_bond_publ_flag
    C6 C7 . 1.377(3) ?
    C6 C5 . 1.381(3) ?
    C6 H6 . 0.94(2) ?
    O3 C10 . 1.3663(19) ?
    O3 C13 . 1.375(2) ?
    O1 C1 . 1.357(2) ?
    O1 C9 . 1.4020(19) ?
    O5 C14 . 1.321(2) ?
    O5 C15 . 1.462(2) ?
    O2 C1 . 1.1969(19) ?
    C3 C10 . 1.498(2) ?
    C3 C4 . 1.512(2) ?
    C3 C2 . 1.539(2) ?
    C3 H3 . 0.972(15) ?
    O4 C14 . 1.197(2) ?
    C4 C9 . 1.378(2) ?
    C4 C5 . 1.381(2) ?
    C1 C2 . 1.506(2) ?
    C9 C8 . 1.375(2) ?
    C2 C14 . 1.522(2) ?
    C2 H2 . 0.937(17) ?
    C13 C12 . 1.317(3) ?
    C13 H13 . 1.01(2) ?
    C8 C7 . 1.371(3) ?
    C8 H8 . 0.96(2) ?
    C5 H5 . 0.962(18) ?
    C10 C11 . 1.333(2) ?
    C11 C12 . 1.425(3) ?
    C11 H11 . 0.93(2) ?
    C12 H12 . 0.95(2) ?
    C15 C16 . 1.478(3) ?
    C15 H15A . 0.9700 ?
    C15 H15B . 0.9700 ?
    C7 H7 . 0.95(2) ?
    C16 H16A . 0.9600 ?
    C16 H16B . 0.9600 ?
    C16 H16C . 0.9600 ?
loop_
    _geom_angle_atom_site_label_1
    _geom_angle_atom_site_label_2
    _geom_angle_atom_site_label_3
    _geom_angle_site_symmetry_1
    _geom_angle_site_symmetry_3
    _geom_angle
    _geom_angle_publ_flag
    C7 C6 C5 . . 120.05(18) ?
    C7 C6 H6 . . 120.5(13) ?
    C5 C6 H6 . . 119.4(13) ?
    C10 O3 C13 . . 106.29(14) ?
    C1 O1 C9 . . 120.03(12) ?
    C14 O5 C15 . . 117.97(15) ?
    C10 C3 C4 . . 112.56(13) ?
    C10 C3 C2 . . 110.80(13) ?
    C4 C3 C2 . . 106.09(12) ?
    C10 C3 H3 . . 108.5(8) ?
    C4 C3 H3 . . 110.1(8) ?
    C2 C3 H3 . . 108.7(8) ?
    C9 C4 C5 . . 118.03(15) ?
    C9 C4 C3 . . 117.99(13) ?
    C5 C4 C3 . . 123.94(15) ?
    O2 C1 O1 . . 118.36(16) ?
    O2 C1 C2 . . 124.98(16) ?
    O1 C1 C2 . . 116.65(13) ?
    C8 C9 C4 . . 122.14(15) ?
    C8 C9 O1 . . 116.82(15) ?
    C4 C9 O1 . . 121.02(13) ?
    C1 C2 C14 . . 111.48(13) ?
    C1 C2 C3 . . 110.60(13) ?
    C14 C2 C3 . . 108.36(13) ?
    C1 C2 H2 . . 105.5(10) ?
    C14 C2 H2 . . 108.9(10) ?
    C3 C2 H2 . . 112.1(10) ?
    O4 C14 O5 . . 125.46(16) ?
    O4 C14 C2 . . 122.91(16) ?
    O5 C14 C2 . . 111.62(15) ?
    C12 C13 O3 . . 110.37(17) ?
    C12 C13 H13 . . 136.6(13) ?
    O3 C13 H13 . . 113.0(13) ?
    C7 C8 C9 . . 118.97(19) ?
    C7 C8 H8 . . 119.9(13) ?
    C9 C8 H8 . . 121.0(13) ?
    C6 C5 C4 . . 120.55(18) ?
    C6 C5 H5 . . 122.2(10) ?
    C4 C5 H5 . . 117.2(10) ?
    C11 C10 O3 . . 109.59(14) ?
    C11 C10 C3 . . 134.68(15) ?
    O3 C10 C3 . . 115.73(13) ?
    C10 C11 C12 . . 107.06(17) ?
    C10 C11 H11 . . 124.6(13) ?
    C12 C11 H11 . . 128.3(13) ?
    C13 C12 C11 . . 106.68(17) ?
    C13 C12 H12 . . 126.2(13) ?
    C11 C12 H12 . . 127.1(13) ?
    O5 C15 C16 . . 109.51(16) ?
    O5 C15 H15A . . 109.8 ?
    C16 C15 H15A . . 109.8 ?
    O5 C15 H15B . . 109.8 ?
    C16 C15 H15B . . 109.8 ?
    H15A C15 H15B . . 108.2 ?
    C8 C7 C6 . . 120.24(18) ?
    C8 C7 H7 . . 120.9(14) ?
    C6 C7 H7 . . 118.8(14) ?
    C15 C16 H16A . . 109.5 ?
    C15 C16 H16B . . 109.5 ?
    H16A C16 H16B . . 109.5 ?
    C15 C16 H16C . . 109.5 ?
    H16A C16 H16C . . 109.5 ?
    H16B C16 H16C . . 109.5 ?
loop_
    _geom_hbond_atom_site_label_D
    _geom_hbond_atom_site_label_H
    _geom_hbond_atom_site_label_A
    _geom_hbond_site_symmetry_A
    _geom_hbond_distance_DH
    _geom_hbond_distance_HA
    _geom_hbond_distance_DA
    _geom_hbond_angle_DHA
    C3 H3 O3 3_677 0.972(15) 2.696(15) 3.576(2) 150.8(11)
    C16 H16B O2 1_545 0.96 2.70 3.549(3) 147.6
    C16 H16A O2 2_746 0.96 2.96 3.841(3) 153.4
    C8 H8 O3 3_777 0.96(2) 2.94(2) 3.611(3) 128.2(15)
    C11 H11 O4 2_656 0.93(2) 2.73(2) 3.501(3) 140.9(17)
    C13 H13 O2 4_586 1.01(2) 2.54(2) 3.456(3) 151.0(17)
    C12 H12 O4 1_565 0.95(2) 2.74(2) 3.478(3) 134.9(16)
data_global
_journal_date_recd_electronic     2010-04-15
_journal_date_accepted     2010-05-03
_journal_name_full     'Acta Crystallographica, Section E'
_journal_year     2010
_journal_volume     66
_journal_issue      6
_journal_page_first     o1310
_journal_page_last     o1310
_journal_paper_category     QO
_journal_coeditor_code     DS2028
_publ_contact_author_name     'K.Anand Solomon'
_publ_contact_author_address
;
Institute of Life Sciences
University of Hyderabad Campus
Hyderabad 500046
India
;
_publ_contact_author_email     'anandsolomonk@ilsresearch.org'
_publ_contact_author_fax     '091 040 66571581'
_publ_contact_author_phone     '091 040 66571627'
_publ_section_title
;
Ethyl 4-(2-furyl)-2-oxochroman-3-carboxylate
;
loop_
    _publ_author_name
    _publ_author_address
    'Maddela Prabhakar'
;
Institute of Life Sciences
University of Hyderabad Campus
Hyderabad 500 046
India
;
    'J. S. N. Reddy'
;
Institute of Life Sciences
University of Hyderabad Campus
Hyderabad 500 046
India
;
    'N. Ravi Kumar'
;
Institute of Life Sciences
University of Hyderabad Campus
Hyderabad 500 046
India
;
    'S. Viswanadha Ganesh'
;
Institute of Life Sciences
University of Hyderabad Campus
Hyderabad 500 046
India
;
    'K. Anand Solomon'
;
Institute of Life Sciences
University of Hyderabad Campus
Hyderabad 500 046
India
;
