# Supplementary material for: Ethyl 4-(2-fur­yl)-2-oxochroman-3-carboxyl­ate
Source: Acta Crystallogr Sect E Struct Rep Online. 2010 May 12;66(Pt 6):o1310. doi: 10.1107/S1600536810016193 (PMC2979556; doi:10.1107/S1600536810016193)
Supplement: Supplementary file 2 [file e-66-o1310-Isup2.hkl]

# 
# h,k,l, Fc-squared, Fo-squared, sigma(Fo-squared) and status flag 
# 
data_I
_shelx_title ' sr1 in P2(1)/c' 
_shelx_refln_list_code          4 
_shelx_F_calc_maximum      163.63 
_exptl_crystal_F_000       600.00 
_reflns_d_resolution_high  0.8129 
 
loop_ 
 _symmetry_equiv_pos_as_xyz 
 'x, y, z' 
 '-x, y+1/2, -z+1/2' 
 '-x, -y, -z' 
 'x, -y-1/2, z-1/2' 
 
_cell_length_a    10.3931 
_cell_length_b     8.4595 
_cell_length_c    15.8188 
_cell_angle_alpha  90.000 
_cell_angle_beta   95.464 
_cell_angle_gamma  90.000 
 
_shelx_F_squared_multiplier     1.000 
 
loop_ 
 _refln_index_h 
 _refln_index_k 
 _refln_index_l 
 _refln_F_squared_calc 
 _refln_F_squared_meas 
 _refln_F_squared_sigma 
 _refln_observed_status 
   1   0   0       91.42      118.29      2.80 o 
   2   0   0     8575.76     8040.54    116.03 o 
   3   0   0     3678.62     3512.44     44.85 o 
   4   0   0     3979.55     3828.06     49.26 o 
   5   0   0     2336.04     2274.43     30.45 o 
   6   0   0       26.22       25.41      1.90 o 
   7   0   0     1002.98      994.64     15.36 o 
   8   0   0     1536.14     1593.76     23.38 o 
   9   0   0     1477.17     1558.58     35.08 o 
  10   0   0        9.66       13.87      4.16 o 
  11   0   0       12.50       15.41      5.47 o 
  12   0   0        0.06        4.68      4.49 o 
   1   1   0     2536.51     2482.57     22.35 o 
   2   1   0     3777.60     3754.90     33.69 o 
   3   1   0     1386.20     1373.41     13.06 o 
   4   1   0       91.52       80.77      1.75 o 
   5   1   0     1642.80     1631.50     15.91 o 
   6   1   0      800.26      725.43      8.19 o 
   7   1   0       68.25       72.16      2.88 o 
   8   1   0      132.71      124.65      3.74 o 
   9   1   0        2.42        3.80      2.41 o 
  10   1   0      183.85      167.37      9.75 o 
  11   1   0       26.86       32.47      4.83 o 
  12   1   0        3.78        4.03      3.07 o 
   0   2   0     1086.71     1174.09     18.34 o 
   1   2   0      745.89      770.27      8.21 o 
   2   2   0     1378.77     1403.34     13.31 o 
   3   2   0     3492.60     3336.71     30.46 o 
   4   2   0      497.16      563.95      6.33 o 
   5   2   0      588.59      620.60      7.04 o 
   6   2   0        3.53        2.77      0.95 o 
   7   2   0       57.45       49.01      2.13 o 
   8   2   0       39.69       34.65      2.89 o 
   9   2   0       10.70       10.07      2.08 o 
  10   2   0        5.24        8.11      2.58 o 
  11   2   0       23.95       26.58      3.75 o 
  12   2   0       11.66       18.03      3.75 o 
   1   3   0      615.27      577.07      6.74 o 
   2   3   0       33.94       34.57      1.18 o 
   3   3   0     1377.22     1438.65     14.09 o 
   4   3   0      106.99      103.50      2.15 o 
   5   3   0       78.03       87.04      2.56 o 
   6   3   0       80.70       91.31      2.99 o 
   7   3   0        9.75        9.25      1.54 o 
   8   3   0        7.16       10.61      2.03 o 
   9   3   0        1.02        1.29      1.68 o 
  10   3   0        8.95        9.68      2.32 o 
  11   3   0        1.10        1.44      2.39 o 
  12   3   0        2.84       10.44      3.71 o 
   0   4   0      311.93      303.41      6.99 o 
   1   4   0      757.23      717.45      8.44 o 
   2   4   0      142.71      136.65      2.78 o 
   3   4   0      106.75       96.66      2.89 o 
   4   4   0      263.09      275.79      4.06 o 
   5   4   0        2.31        1.51      0.92 o 
   6   4   0       11.31       10.24      1.37 o 
   7   4   0       17.15       15.37      2.04 o 
   8   4   0       34.85       40.50      3.04 o 
   9   4   0        1.01        0.46      1.61 o 
  10   4   0        4.48        2.31      2.14 o 
  11   4   0        0.99        2.90      2.51 o 
   1   5   0      499.56      533.93      7.00 o 
   2   5   0      373.73      361.43      8.32 o 
   3   5   0       54.87       52.42      2.20 o 
   4   5   0      662.60      656.52     16.69 o 
   5   5   0      278.74      263.57      5.43 o 
   6   5   0       63.49       52.13      3.44 o 
   7   5   0       11.85       12.24      2.05 o 
   8   5   0      179.99      162.65      5.24 o 
   9   5   0       40.57       41.64      4.85 o 
  10   5   0        1.50        0.89      2.19 o 
  11   5   0       20.82       29.93      3.96 o 
   0   6   0       14.33       11.04      2.09 o 
   1   6   0      134.03      112.82      3.90 o 
   2   6   0      226.03      208.77      4.65 o 
   3   6   0      287.76      265.12      6.15 o 
   4   6   0       10.10       12.60      1.75 o 
   5   6   0       24.71       24.94      2.41 o 
   6   6   0      114.43      113.68      3.88 o 
   7   6   0      244.87      246.41      6.72 o 
   8   6   0        2.87        6.85      2.05 o 
   9   6   0        0.83       -1.74      1.79 o 
  10   6   0       25.02       28.93      3.84 o 
   1   7   0       47.70       44.73      2.57 o 
   2   7   0       82.76       71.24      3.07 o 
   3   7   0       55.04       57.89      3.28 o 
   4   7   0        0.82        1.61      1.53 o 
   5   7   0        5.00        4.36      1.72 o 
   6   7   0        7.44       11.46      2.56 o 
   7   7   0        9.95       15.23      3.20 o 
   8   7   0        0.19        0.66      2.05 o 
   9   7   0        0.50        0.48      3.17 o 
   0   8   0      122.51      110.90      5.45 o 
   1   8   0        3.24        2.77      1.47 o 
   2   8   0       28.51       28.11      2.78 o 
   3   8   0        6.76        8.31      2.09 o 
   4   8   0       52.16       54.11      3.53 o 
   5   8   0       10.57       12.87      2.30 o 
   6   8   0       20.30       21.21      3.15 o 
   7   8   0       20.53       16.17      3.16 o 
   8   8   0       19.23       23.52      3.67 o 
   1   9   0        2.39       -0.65      1.88 o 
   2   9   0       36.21       40.00      3.36 o 
   3   9   0       47.67       50.31      3.76 o 
   4   9   0       14.89        8.30      2.29 o 
   5   9   0       34.47       45.18      4.42 o 
   6   9   0        1.92        3.57      2.53 o 
   0  10   0        2.49        6.22      3.52 o 
   1  10   0       34.99       42.26      3.70 o 
   2  10   0        3.07        6.27      2.41 o 
   3  10   0        6.16        6.37      2.75 o 
 -12   1   1       14.13       19.12      3.67 o 
 -11   1   1       34.89       38.20      4.06 o 
 -10   1   1        2.42        3.01      3.20 o 
  -9   1   1      257.71      264.21      7.60 o 
  -8   1   1      198.30      196.28      4.14 o 
  -7   1   1      443.38      407.93      6.11 o 
  -6   1   1      523.18      519.52      6.32 o 
  -5   1   1      577.33      616.52      6.93 o 
  -4   1   1        1.40        1.72      0.69 o 
  -3   1   1      672.13      659.19      7.40 o 
  -2   1   1      537.05      490.32      5.52 o 
  -1   1   1     1700.42     1757.69     17.17 o 
   0   1   1     5109.42     4874.67     46.48 o 
   1   1   1     1639.88     1643.48     15.00 o 
   2   1   1     1026.89     1070.96     10.20 o 
   3   1   1      534.27      582.99      6.62 o 
   4   1   1      742.82      737.48      7.75 o 
   5   1   1       36.98       35.91      1.37 o 
   6   1   1        0.25       -0.03      0.65 o 
   7   1   1       72.58       74.85      3.17 o 
   8   1   1      952.27      996.51     15.05 o 
   9   1   1      135.32      145.57      6.59 o 
  10   1   1      104.37       93.52      5.16 o 
  11   1   1        1.78        5.35      2.79 o 
  12   1   1       11.55       11.54      3.47 o 
 -12   2   1       13.85       13.42      3.43 o 
 -11   2   1        5.60        7.50      2.70 o 
 -10   2   1       11.72       11.73      2.71 o 
  -9   2   1       12.40       10.01      1.83 o 
  -8   2   1       97.54       94.67      4.82 o 
  -7   2   1      112.52      105.67      2.93 o 
  -6   2   1      149.59      154.46      3.29 o 
  -5   2   1     1040.68     1049.62     11.87 o 
  -4   2   1      348.72      342.93      5.00 o 
  -3   2   1      906.38      972.40     10.55 o 
  -2   2   1       32.40       27.78      1.03 o 
  -1   2   1        0.16       -0.41      0.41 o 
   0   2   1       29.74       35.66      1.23 o 
   1   2   1     2866.39     2994.21     27.13 o 
   2   2   1     1259.28     1222.55     11.75 o 
   3   2   1       41.14       38.12      1.32 o 
   4   2   1     2183.08     2271.53     21.42 o 
   5   2   1      249.29      242.02      3.85 o 
   6   2   1      505.18      508.02      6.44 o 
   7   2   1      132.98      134.34      3.66 o 
   8   2   1       20.06       29.24      2.62 o 
   9   2   1       19.94       22.23      2.56 o 
  10   2   1       13.10       13.08      2.87 o 
  11   2   1       13.02       19.88      3.47 o 
  12   2   1        2.39        3.52      2.98 o 
 -12   3   1        0.24        4.65      3.56 o 
 -11   3   1        1.03        3.78      2.46 o 
 -10   3   1       32.97       34.37      4.09 o 
  -9   3   1       48.10       51.27      2.95 o 
  -8   3   1        9.35        7.84      1.74 o 
  -7   3   1        8.66        8.29      1.38 o 
  -6   3   1      138.57      127.23      3.09 o 
  -5   3   1       98.13       83.00      2.37 o 
  -4   3   1      772.19      842.12      9.84 o 
  -3   3   1        8.09       10.32      0.85 o 
  -2   3   1        4.16        3.05      0.60 o 
  -1   3   1      164.00      137.22      2.45 o 
   0   3   1       16.45       17.62      0.81 o 
   1   3   1      528.30      519.60      6.23 o 
   2   3   1     1060.59     1084.86     10.83 o 
   3   3   1      221.36      198.02      3.03 o 
   4   3   1      181.40      182.83      3.02 o 
   5   3   1      475.65      470.55      5.89 o 
   6   3   1       33.79       36.52      1.82 o 
   7   3   1       72.14       77.56      2.93 o 
   8   3   1        8.89        7.47      1.60 o 
   9   3   1        1.10        1.96      1.77 o 
  10   3   1        3.43        2.78      2.02 o 
  11   3   1        4.54        5.61      2.59 o 
  12   3   1       10.83       12.19      3.86 o 
 -11   4   1        5.40       11.21      3.41 o 
 -10   4   1      100.79       93.24      4.94 o 
  -9   4   1        7.80        8.44      1.95 o 
  -8   4   1        9.15       14.51      2.09 o 
  -7   4   1       28.88       32.30      2.27 o 
  -6   4   1       92.50       89.27      2.77 o 
  -5   4   1       69.65       74.77      2.41 o 
  -4   4   1      622.52      627.14      8.90 o 
  -3   4   1        8.06        8.02      0.81 o 
  -2   4   1       24.27       27.91      1.98 o 
  -1   4   1     1062.96     1135.66     12.43 o 
   0   4   1      452.26      449.35      5.23 o 
   1   4   1      182.78      200.78      3.39 o 
   2   4   1      262.97      275.68      4.28 o 
   3   4   1      522.64      523.34      6.24 o 
   4   4   1      205.64      190.14      3.26 o 
   5   4   1      251.57      254.70      4.51 o 
   6   4   1      107.87      109.64      3.01 o 
   7   4   1       59.35       58.73      3.21 o 
   8   4   1        8.90        8.59      1.87 o 
   9   4   1        0.05       -1.63      1.63 o 
  10   4   1        6.02        5.96      3.01 o 
  11   4   1        0.14        1.00      2.31 o 
 -11   5   1        0.22        1.35      2.54 o 
 -10   5   1       32.79       33.89      3.72 o 
  -9   5   1       71.30       72.34      3.82 o 
  -8   5   1       11.86       16.24      2.23 o 
  -7   5   1       27.96       35.07      2.48 o 
  -6   5   1       60.74       53.62      2.73 o 
  -5   5   1        7.70        8.14      1.49 o 
  -4   5   1      531.88      561.34      8.59 o 
  -3   5   1       12.75       13.48      1.38 o 
  -2   5   1       44.30       49.43      1.88 o 
  -1   5   1      170.38      181.53      3.56 o 
   0   5   1      616.33      674.62      9.32 o 
   1   5   1      894.23      920.76     10.77 o 
   2   5   1       45.49       47.88      2.82 o 
   3   5   1      523.20      528.70      7.77 o 
   4   5   1      318.14      352.82      6.30 o 
   5   5   1       61.12       64.14      2.79 o 
   6   5   1       44.27       38.82      2.46 o 
   7   5   1       81.29       73.16      5.24 o 
   8   5   1       30.38       29.85      2.94 o 
   9   5   1        0.43        2.40      2.19 o 
  10   5   1       21.70       27.66      3.53 o 
  11   5   1       53.26       59.81      4.90 o 
 -10   6   1        3.65        3.61      2.12 o 
  -9   6   1       17.69       21.12      2.76 o 
  -8   6   1        9.05        9.50      2.10 o 
  -7   6   1       23.53       24.05      2.61 o 
  -6   6   1       12.17       15.03      2.04 o 
  -5   6   1       56.51       54.46      2.78 o 
  -4   6   1      552.66      562.91      9.00 o 
  -3   6   1       20.78       19.58      2.19 o 
  -2   6   1      955.09      944.98     13.64 o 
  -1   6   1       36.91       39.71      2.23 o 
   0   6   1       40.16       45.81      2.33 o 
   1   6   1      141.82      123.53      5.57 o 
   2   6   1       15.34       20.96      1.86 o 
   3   6   1        1.42        2.09      1.54 o 
   4   6   1       52.73       53.62      2.65 o 
   5   6   1      222.41      205.49      5.02 o 
   6   6   1      262.05      263.05      6.63 o 
   7   6   1       80.79       82.79      3.97 o 
   8   6   1       44.71       48.49      3.38 o 
   9   6   1       33.35       40.50      3.83 o 
  10   6   1        2.74       -0.56      2.40 o 
  -9   7   1       31.46       28.10      3.61 o 
  -8   7   1        1.49        1.95      2.15 o 
  -7   7   1       47.63       57.17      4.04 o 
  -6   7   1        1.34        4.23      1.80 o 
  -5   7   1       46.18       52.99      5.07 o 
  -4   7   1        0.06        0.19      1.52 o 
  -3   7   1      179.84      183.16      6.44 o 
  -2   7   1      122.36      116.95      4.30 o 
  -1   7   1      101.60       97.74      3.42 o 
   0   7   1       52.35       45.34      2.58 o 
   1   7   1       66.33       60.56      2.90 o 
   2   7   1      213.92      189.70      5.72 o 
   3   7   1      124.44      130.50      5.86 o 
   4   7   1       21.09       20.38      2.39 o 
   5   7   1      195.92      188.92      5.69 o 
   6   7   1        8.82       10.58      2.42 o 
   7   7   1       15.65       14.20      2.67 o 
   8   7   1        8.57       11.51      3.34 o 
   9   7   1       20.56       21.43      3.74 o 
  -8   8   1        8.00        8.64      2.87 o 
  -7   8   1        9.42        6.87      2.55 o 
  -6   8   1        4.72        4.25      1.91 o 
  -5   8   1        0.09        2.23      1.78 o 
  -4   8   1        2.79        2.91      1.73 o 
  -3   8   1       32.35       30.58      2.97 o 
  -2   8   1       51.79       51.28      3.36 o 
  -1   8   1       16.52       17.27      2.06 o 
   0   8   1       50.42       50.46      2.92 o 
   1   8   1       28.75       22.70      2.27 o 
   2   8   1       21.98       28.19      2.71 o 
   3   8   1        1.19        3.44      1.83 o 
   4   8   1        0.54       -0.87      1.54 o 
   5   8   1        0.21        0.38      1.73 o 
   6   8   1        0.23        1.60      2.07 o 
   7   8   1       19.20       19.04      3.18 o 
   8   8   1       19.18       19.65      3.94 o 
  -6   9   1       12.66       14.08      3.12 o 
  -5   9   1        1.48        1.42      2.13 o 
  -4   9   1       61.34       70.81      4.45 o 
  -3   9   1        3.07        1.05      1.83 o 
  -2   9   1        0.14        0.18      1.67 o 
  -1   9   1        2.55        2.76      1.78 o 
   0   9   1        8.72       14.06      2.02 o 
   1   9   1       17.03       16.54      2.50 o 
   2   9   1       18.76       21.28      2.64 o 
   3   9   1       65.01       64.72      4.38 o 
   4   9   1        3.30        5.23      2.09 o 
   5   9   1        8.67        9.04      2.88 o 
   6   9   1       25.44       23.97      3.65 o 
  -3  10   1       29.60       36.84      4.03 o 
  -2  10   1       10.39       10.33      2.57 o 
  -1  10   1        0.45        1.72      2.07 o 
   0  10   1        0.67       -1.36      2.10 o 
   1  10   1       25.94       21.49      2.96 o 
   2  10   1       59.54       63.23      4.22 o 
   3  10   1       28.76       31.30      3.44 o 
 -12   0   2       10.28       13.70      4.79 o 
 -11   0   2       75.21       75.39      7.08 o 
 -10   0   2      118.33      107.80      7.45 o 
  -9   0   2       51.79       53.82      3.97 o 
  -8   0   2       48.94       41.56      3.99 o 
  -7   0   2      608.13      551.77     10.95 o 
  -6   0   2      957.55      922.49     14.02 o 
  -5   0   2      358.03      338.21      6.26 o 
  -4   0   2     1374.28     1362.93     18.73 o 
  -3   0   2    26774.97    23135.87    729.76 o 
  -2   0   2      768.06      654.30      9.20 o 
  -1   0   2     9423.95     7557.21    516.01 o 
   0   0   2        3.41       -0.68      0.68 o 
   1   0   2     6006.88     5672.10     82.34 o 
   2   0   2    13281.94    12681.88    266.11 o 
   3   0   2       22.00       17.43      1.51 o 
   4   0   2      539.12      483.94      7.74 o 
   5   0   2     1391.95     1529.18     21.24 o 
   6   0   2      577.68      554.02      9.36 o 
   7   0   2       72.52       59.54      3.65 o 
   8   0   2      543.21      519.84     11.84 o 
   9   0   2       41.07       43.24      5.33 o 
  10   0   2        0.94       -0.06      3.23 o 
  11   0   2       33.10       40.66      6.02 o 
  12   0   2       27.04       16.04      5.26 o 
 -12   1   2       74.38       80.66      5.35 o 
 -11   1   2       39.17       43.06      4.14 o 
 -10   1   2       78.93       63.92      4.33 o 
  -9   1   2      611.38      580.25     10.40 o 
  -8   1   2        3.21        1.92      1.14 o 
  -7   1   2        7.03        5.82      1.17 o 
  -6   1   2      432.88      381.31      5.05 o 
  -5   1   2      496.20      474.26      5.67 o 
  -4   1   2     1104.49     1127.82     12.16 o 
  -3   1   2     1869.49     1969.00     19.74 o 
  -2   1   2    11821.28    11620.28    115.50 o 
  -1   1   2     2951.10     2871.56     27.61 o 
   0   1   2      650.90      611.48      6.38 o 
   1   1   2     1261.30     1180.94     11.07 o 
   2   1   2    13202.92    12704.90    174.09 o 
   3   1   2      765.77      775.87      9.19 o 
   4   1   2      210.65      199.24      3.47 o 
   5   1   2      255.83      257.36      3.96 o 
   6   1   2        0.29        0.95      0.69 o 
   7   1   2        1.61        3.65      1.09 o 
   8   1   2       17.08       14.69      2.17 o 
   9   1   2       14.77       16.91      2.43 o 
  10   1   2        5.28        6.25      4.35 o 
  11   1   2       52.44       52.26      4.58 o 
  12   1   2        7.78        3.60      3.04 o 
 -12   2   2       32.49       35.39      4.24 o 
 -11   2   2        8.55        9.47      2.87 o 
 -10   2   2       22.96       26.11      3.31 o 
  -9   2   2       60.12       59.25      3.00 o 
  -8   2   2      431.43      420.68      6.70 o 
  -7   2   2        3.55        4.46      1.14 o 
  -6   2   2      294.35      264.60      4.51 o 
  -5   2   2     1227.29     1330.46     14.56 o 
  -4   2   2      258.37      254.03      3.97 o 
  -3   2   2      665.04      627.26      7.34 o 
  -2   2   2     2561.01     2577.67     23.66 o 
  -1   2   2     1091.54     1084.22     10.44 o 
   0   2   2    10996.40    10737.39     94.90 o 
   1   2   2     8408.60     8381.45     74.34 o 
   2   2   2      473.33      505.43      5.53 o 
   3   2   2        3.67        2.71      0.63 o 
   4   2   2      626.29      652.29      7.19 o 
   5   2   2        2.08        2.97      1.07 o 
   6   2   2       31.97       34.45      1.47 o 
   7   2   2       74.74       67.12      2.73 o 
   8   2   2        0.28        0.53      1.65 o 
   9   2   2      269.39      260.15      6.59 o 
  10   2   2      146.14      135.78      5.07 o 
  11   2   2        6.22        3.00      2.69 o 
  12   2   2        5.52        5.51      3.03 o 
 -12   3   2        0.08       -1.08      2.87 o 
 -11   3   2        4.06        3.45      2.31 o 
 -10   3   2        1.93        2.58      1.95 o 
  -9   3   2       22.44       24.90      2.37 o 
  -8   3   2        1.29        0.94      1.28 o 
  -7   3   2       15.01       15.62      1.60 o 
  -6   3   2       49.43       49.25      2.09 o 
  -5   3   2      174.87      191.72      3.68 o 
  -4   3   2       15.01       18.55      1.42 o 
  -3   3   2      272.32      305.64      3.96 o 
  -2   3   2      523.58      573.17      6.66 o 
  -1   3   2       87.57       85.17      1.68 o 
   0   3   2     1971.34     2090.36     19.53 o 
   1   3   2      116.98      101.68      2.06 o 
   2   3   2       18.83       21.78      1.27 o 
   3   3   2      283.99      283.26      3.88 o 
   4   3   2      444.85      472.40      5.79 o 
   5   3   2        9.09        5.45      0.87 o 
   6   3   2       33.17       33.37      2.02 o 
   7   3   2       11.33       14.37      1.70 o 
   8   3   2       21.23       20.74      2.42 o 
   9   3   2       94.86      101.63      4.25 o 
  10   3   2        4.59        6.76      2.19 o 
  11   3   2        6.97        5.86      2.72 o 
 -11   4   2        6.27        8.30      3.14 o 
 -10   4   2       26.13       28.99      2.91 o 
  -9   4   2       27.24       26.19      3.06 o 
  -8   4   2       67.23       62.84      3.87 o 
  -7   4   2      134.06      137.84      4.27 o 
  -6   4   2        7.01        6.58      1.39 o 
  -5   4   2        5.54        4.93      1.16 o 
  -4   4   2      476.89      431.29      6.09 o 
  -3   4   2        8.47        8.49      0.83 o 
  -2   4   2     1346.42     1406.36     15.11 o 
  -1   4   2       28.76       28.73      1.57 o 
   0   4   2     2275.44     2471.36     23.22 o 
   1   4   2      120.45      125.18      2.63 o 
   2   4   2      280.44      281.34      3.92 o 
   3   4   2      129.34      133.05      2.58 o 
   4   4   2      250.75      250.65      3.90 o 
   5   4   2      194.62      187.49      6.95 o 
   6   4   2        2.96        1.72      1.22 o 
   7   4   2       73.72       70.31      3.35 o 
   8   4   2      121.94      109.32      4.20 o 
   9   4   2        7.87        8.93      2.49 o 
  10   4   2       34.01       33.89      4.17 o 
  11   4   2        0.07       -2.34      2.34 o 
 -11   5   2        8.64       11.97      3.10 o 
 -10   5   2        5.10       10.14      2.22 o 
  -9   5   2       20.51       20.54      2.97 o 
  -8   5   2       13.16       18.71      2.37 o 
  -7   5   2      114.95      105.19      5.16 o 
  -6   5   2       56.58       57.15      2.74 o 
  -5   5   2       47.57       54.37      2.58 o 
  -4   5   2        6.34        7.47      1.33 o 
  -3   5   2        0.24        0.49      0.84 o 
  -2   5   2       97.81      114.65      2.85 o 
  -1   5   2        2.95        2.88      0.84 o 
   0   5   2       73.83       73.92      2.11 o 
   1   5   2        0.00       -0.25      0.77 o 
   2   5   2      166.63      162.37      3.37 o 
   3   5   2      359.91      348.27      6.47 o 
   4   5   2      391.67      381.91      5.98 o 
   5   5   2      173.19      176.29      4.37 o 
   6   5   2      120.71      118.32      5.63 o 
   7   5   2       15.21       20.52      2.36 o 
   8   5   2       14.23       17.73      2.37 o 
   9   5   2        8.61       10.45      2.61 o 
  10   5   2       26.20       34.93      3.93 o 
 -10   6   2        8.26       10.09      2.45 o 
  -9   6   2       15.24       20.44      2.71 o 
  -8   6   2        2.60        0.50      1.62 o 
  -7   6   2       80.29       67.59      3.23 o 
  -6   6   2        1.58        2.84      1.54 o 
  -5   6   2      177.12      170.98      4.55 o 
  -4   6   2      155.87      173.77      4.47 o 
  -3   6   2        9.55       10.90      1.86 o 
  -2   6   2      116.97      121.38      4.34 o 
  -1   6   2        0.00       -0.03      1.04 o 
   0   6   2        0.38        0.17      0.99 o 
   1   6   2        2.24        3.64      1.27 o 
   2   6   2      526.13      502.86      8.09 o 
   3   6   2      234.57      232.24      7.38 o 
   4   6   2      135.08      146.90      4.45 o 
   5   6   2      193.12      190.98      4.83 o 
   6   6   2      137.93      140.26      5.43 o 
   7   6   2       10.15       17.48      2.40 o 
   8   6   2        1.84        4.35      1.91 o 
   9   6   2       26.11       36.70      3.98 o 
  10   6   2       19.24       26.48      3.79 o 
  -9   7   2       25.99       33.72      5.03 o 
  -8   7   2        2.16        4.30      2.26 o 
  -7   7   2       14.96       16.13      2.73 o 
  -6   7   2        8.94        7.16      1.96 o 
  -5   7   2      360.50      391.61      9.64 o 
  -4   7   2       98.74       95.95      4.30 o 
  -3   7   2        0.45       -1.36      1.45 o 
  -2   7   2      167.30      157.73      8.01 o 
  -1   7   2       13.09        8.64      2.17 o 
   0   7   2       35.01       33.15      2.35 o 
   1   7   2       67.79       69.33      3.06 o 
   2   7   2        0.99        0.50      1.31 o 
   3   7   2      212.14      197.02      6.14 o 
   4   7   2       37.48       36.12      2.91 o 
   5   7   2       54.04       49.86      4.08 o 
   6   7   2       11.23       11.11      2.44 o 
   7   7   2        8.28        8.27      2.50 o 
   8   7   2        3.36        3.42      3.01 o 
   9   7   2       11.17       10.79      3.48 o 
  -8   8   2        0.34        1.93      2.42 o 
  -7   8   2      114.38      120.66      6.21 o 
  -6   8   2        3.01        3.08      2.00 o 
  -5   8   2       11.38       12.29      2.30 o 
  -4   8   2        0.67        3.81      1.74 o 
  -3   8   2       21.17       25.11      2.76 o 
  -2   8   2        0.01        0.70      1.50 o 
  -1   8   2        7.23        5.67      1.90 o 
   0   8   2       45.72       36.31      2.64 o 
   1   8   2      202.73      203.67      5.27 o 
   2   8   2      145.09      144.41      5.02 o 
   3   8   2       10.13       11.83      2.47 o 
   4   8   2       33.36       31.78      3.09 o 
   5   8   2        3.88        6.14      2.39 o 
   6   8   2       11.10       13.53      2.85 o 
   7   8   2       29.04       30.12      3.86 o 
  -6   9   2        6.64        8.50      2.47 o 
  -5   9   2       43.46       53.12      4.90 o 
  -4   9   2        8.52       12.60      2.39 o 
  -3   9   2        2.48        4.88      2.02 o 
  -2   9   2       12.09       14.62      2.43 o 
  -1   9   2       17.76       18.56      2.61 o 
   0   9   2        2.15        5.84      2.00 o 
   1   9   2        9.72        8.92      2.06 o 
   2   9   2        6.45       12.48      2.44 o 
   3   9   2       93.36       95.47      5.05 o 
   4   9   2        5.46       10.60      2.35 o 
   5   9   2        3.70        7.28      2.72 o 
   6   9   2       13.85       16.18      3.28 o 
  -3  10   2        2.16        3.55      2.62 o 
  -2  10   2       82.72       87.17      5.23 o 
  -1  10   2        4.48        5.53      3.11 o 
   0  10   2        2.68        1.82      2.33 o 
   1  10   2        1.92       -0.68      2.33 o 
   2  10   2        1.00        2.19      2.27 o 
   3  10   2       20.19       28.02      3.30 o 
 -12   1   3       28.49       29.40      4.11 o 
 -11   1   3       12.68       12.41      2.95 o 
 -10   1   3       13.56       11.16      2.68 o 
  -9   1   3       18.10       18.21      2.07 o 
  -8   1   3      106.55       99.42      3.85 o 
  -7   1   3       19.97       22.18      1.63 o 
  -6   1   3       46.89       49.02      1.65 o 
  -5   1   3       16.89       24.08      1.24 o 
  -4   1   3      793.58      839.46      8.72 o 
  -3   1   3      450.62      414.85      4.73 o 
  -2   1   3      102.72       84.94      1.71 o 
  -1   1   3      358.71      345.88      4.50 o 
   0   1   3      611.95      617.97      6.19 o 
   1   1   3     2382.23     2421.00     23.58 o 
   2   1   3       33.41       38.84      1.40 o 
   3   1   3      734.89      781.58      8.72 o 
   4   1   3       14.51       20.98      1.17 o 
   5   1   3      749.21      839.73      9.81 o 
   6   1   3      324.24      317.26      4.98 o 
   7   1   3      118.23      111.39      6.21 o 
   8   1   3       37.78       43.61      3.00 o 
   9   1   3      166.28      161.09      5.13 o 
  10   1   3       14.06       16.22      3.17 o 
  11   1   3        0.72        2.58      2.72 o 
  12   1   3        8.44        8.65      3.34 o 
 -12   2   3       22.40       25.91      4.43 o 
 -11   2   3       20.39       16.96      3.88 o 
 -10   2   3       45.84       50.66      3.40 o 
  -9   2   3      339.40      332.09      6.06 o 
  -8   2   3       39.90       39.74      2.61 o 
  -7   2   3       36.57       33.85      1.92 o 
  -6   2   3      290.30      328.61      5.23 o 
  -5   2   3      165.57      185.33      3.49 o 
  -4   2   3     1764.71     1895.13     19.63 o 
  -3   2   3      567.77      570.45      6.85 o 
  -2   2   3       34.40       32.49      1.10 o 
  -1   2   3     2859.74     2978.39     29.00 o 
   0   2   3     9643.13     9943.52     88.07 o 
   1   2   3       88.30       93.50      1.78 o 
   2   2   3      610.10      608.69      6.53 o 
   3   2   3       15.95       18.72      0.96 o 
   4   2   3      140.85      148.95      2.91 o 
   5   2   3     1245.02     1319.93     13.41 o 
   6   2   3      253.86      252.58      4.94 o 
   7   2   3       16.89       18.76      3.41 o 
   8   2   3      302.81      294.78      6.84 o 
   9   2   3       40.67       38.22      3.11 o 
  10   2   3       16.22       18.87      2.71 o 
  11   2   3        1.07       -1.38      2.50 o 
  12   2   3        8.06       12.26      3.43 o 
 -12   3   3        2.12        1.32      3.03 o 
 -11   3   3        1.93        4.82      2.55 o 
 -10   3   3       21.07       20.41      3.50 o 
  -9   3   3      161.64      147.09      4.42 o 
  -8   3   3       87.92       72.71      2.83 o 
  -7   3   3      188.22      177.26      4.09 o 
  -6   3   3       51.62       59.94      2.58 o 
  -5   3   3      293.58      321.87      5.08 o 
  -4   3   3       67.46       61.79      1.97 o 
  -3   3   3       47.11       42.29      1.38 o 
  -2   3   3       78.23       79.58      1.76 o 
  -1   3   3      257.70      271.78      3.79 o 
   0   3   3     1409.58     1395.03     13.55 o 
   1   3   3     1610.15     1642.92     15.79 o 
   2   3   3      179.65      192.39      2.97 o 
   3   3   3        1.20        0.36      0.60 o 
   4   3   3      137.16      148.94      2.77 o 
   5   3   3      202.52      200.74      3.82 o 
   6   3   3       21.77       22.61      1.81 o 
   7   3   3       35.70       39.38      2.41 o 
   8   3   3        6.98        9.72      2.08 o 
   9   3   3      138.29      143.19      5.04 o 
  10   3   3       30.41       23.54      2.91 o 
  11   3   3        8.89        9.01      2.52 o 
 -11   4   3       10.72        8.08      3.80 o 
 -10   4   3        3.30        7.89      2.21 o 
  -9   4   3        4.05        5.59      2.04 o 
  -8   4   3      132.11      142.71      4.27 o 
  -7   4   3      236.52      224.60      5.15 o 
  -6   4   3      117.10      115.50      3.16 o 
  -5   4   3        0.04       -0.43      0.90 o 
  -4   4   3      198.19      197.72      3.73 o 
  -3   4   3        8.19        9.11      0.91 o 
  -2   4   3      769.95      866.22      9.26 o 
  -1   4   3      639.76      698.68      7.69 o 
   0   4   3      265.34      254.21      3.62 o 
   1   4   3     1827.63     1973.12     18.99 o 
   2   4   3        7.92        6.72      0.86 o 
   3   4   3      140.52      138.96      2.71 o 
   4   4   3       32.93       28.95      1.53 o 
   5   4   3       32.48       31.04      1.65 o 
   6   4   3       16.75       11.95      1.63 o 
   7   4   3      115.75      106.84      4.03 o 
   8   4   3        5.43        6.89      2.21 o 
   9   4   3       10.27       10.45      2.59 o 
  10   4   3       17.90       19.51      3.26 o 
  11   4   3        0.03        2.98      2.58 o 
 -11   5   3        6.24       11.61      3.02 o 
 -10   5   3       13.56       14.92      2.57 o 
  -9   5   3       12.88       18.65      2.52 o 
  -8   5   3        4.09        4.05      1.63 o 
  -7   5   3       16.98       14.88      1.97 o 
  -6   5   3        0.07        1.60      1.22 o 
  -5   5   3       33.51       33.12      2.76 o 
  -4   5   3        6.35        5.91      1.31 o 
  -3   5   3       72.21       80.51      3.04 o 
  -2   5   3       37.95       35.38      1.91 o 
  -1   5   3       21.10       22.25      1.44 o 
   0   5   3      616.99      652.40      7.52 o 
   1   5   3      404.83      392.35      5.75 o 
   2   5   3       43.96       39.83      1.89 o 
   3   5   3        2.02        2.46      1.01 o 
   4   5   3       29.25       30.38      1.86 o 
   5   5   3       22.24       25.73      2.28 o 
   6   5   3       34.59       36.20      2.70 o 
   7   5   3       27.91       33.63      2.81 o 
   8   5   3      100.99       77.03      4.44 o 
   9   5   3        5.55        8.10      2.52 o 
  10   5   3        2.52        0.39      2.48 o 
 -10   6   3        0.74        3.40      2.06 o 
  -9   6   3        0.96        2.43      1.83 o 
  -8   6   3       11.15       17.66      2.46 o 
  -7   6   3       49.10       51.94      3.02 o 
  -6   6   3       22.96       28.42      3.07 o 
  -5   6   3       22.16       17.70      1.98 o 
  -4   6   3      102.20       95.48      3.34 o 
  -3   6   3       42.31       34.57      3.45 o 
  -2   6   3       92.31       89.72      4.18 o 
  -1   6   3       72.57       69.78      2.77 o 
   0   6   3        0.75        1.42      1.10 o 
   1   6   3        5.10        6.23      1.32 o 
   2   6   3      267.18      256.73      6.36 o 
   3   6   3       31.76       38.67      2.51 o 
   4   6   3      240.29      223.54      5.14 o 
   5   6   3       31.28       27.10      2.58 o 
   6   6   3       34.43       37.92      3.00 o 
   7   6   3       23.80       29.32      3.65 o 
   8   6   3        0.02        1.98      1.75 o 
   9   6   3        2.43        4.18      3.50 o 
  10   6   3       17.92       11.80      4.62 o 
  -9   7   3        0.01        1.00      3.83 o 
  -8   7   3        0.00        1.03      1.99 o 
  -7   7   3        2.95        2.22      1.87 o 
  -6   7   3        4.28        4.13      1.83 o 
  -5   7   3        2.36        3.16      1.77 o 
  -4   7   3       61.49       59.68      3.38 o 
  -3   7   3      148.40      132.00      4.60 o 
  -2   7   3      117.26      115.55      4.30 o 
  -1   7   3      178.75      160.15      5.02 o 
   0   7   3      140.97      136.92      4.07 o 
   1   7   3        0.05       -1.07      1.22 o 
   2   7   3       70.71       62.53      3.00 o 
   3   7   3      194.67      199.32      6.86 o 
   4   7   3        0.28        0.30      1.98 o 
   5   7   3        0.96        2.15      1.93 o 
   6   7   3      107.89      118.04      5.39 o 
   7   7   3        7.33        7.88      2.38 o 
   8   7   3        0.56        5.11      2.28 o 
   9   7   3       22.52       34.73      8.16 o 
  -8   8   3        0.00        2.10      2.37 o 
  -7   8   3       19.81       21.75      2.98 o 
  -6   8   3        3.63        4.01      2.01 o 
  -5   8   3        7.51        6.62      1.94 o 
  -4   8   3        0.84        1.96      1.70 o 
  -3   8   3       40.29       42.48      3.34 o 
  -2   8   3       47.72       46.22      3.28 o 
  -1   8   3       64.87       55.38      3.39 o 
   0   8   3       10.28        6.78      1.68 o 
   1   8   3       80.57       75.37      3.36 o 
   2   8   3       11.62       12.97      2.23 o 
   3   8   3       32.64       31.61      3.23 o 
   4   8   3       36.16       36.85      4.09 o 
   5   8   3       74.86       69.09      4.52 o 
   6   8   3        3.75        3.57      2.34 o 
   7   8   3        9.34       14.17      3.69 o 
  -6   9   3        1.14        0.89      2.09 o 
  -5   9   3       11.27       13.83      2.68 o 
  -4   9   3        4.37        7.92      2.14 o 
  -3   9   3       19.74       21.17      3.30 o 
  -2   9   3        6.09       11.35      2.37 o 
  -1   9   3        0.48        0.29      1.69 o 
   0   9   3        8.98        4.19      1.90 o 
   1   9   3        3.59        6.27      2.54 o 
   2   9   3       25.35       31.83      3.21 o 
   3   9   3       11.76       10.19      2.28 o 
   4   9   3       21.14       25.02      3.56 o 
   5   9   3        0.01        0.28      2.42 o 
  -3  10   3        3.35        7.22      2.80 o 
  -2  10   3        0.09        1.62      2.16 o 
  -1  10   3        0.29       -0.24      2.06 o 
   0  10   3        0.37       -0.07      2.27 o 
   1  10   3        7.18        8.07      2.74 o 
   2  10   3       21.16       26.03      3.27 o 
 -12   0   4        1.25       -3.06      3.46 o 
 -11   0   4        3.10        5.39      3.52 o 
 -10   0   4      181.76      161.84     20.70 o 
  -9   0   4      193.48      192.61      7.03 o 
  -8   0   4       66.71       61.30      3.92 o 
  -7   0   4      624.15      616.75     23.86 o 
  -6   0   4      959.45      908.28     13.97 o 
  -5   0   4     2682.74     2992.26     39.52 o 
  -4   0   4     1119.51     1238.47     27.45 o 
  -3   0   4     1488.40     1569.15     24.30 o 
  -2   0   4     7676.24     7822.95     98.33 o 
  -1   0   4      117.69       86.48      2.10 o 
   0   0   4    15967.87    14423.76    287.05 o 
   1   0   4      113.33       96.20      2.42 o 
   2   0   4     2802.21     2913.04     37.61 o 
   3   0   4     4404.50     4447.32     66.16 o 
   4   0   4     3475.52     3741.98     56.61 o 
   5   0   4      155.80      178.91      5.48 o 
   6   0   4      450.42      445.24     10.09 o 
   7   0   4       14.24       13.32      2.51 o 
   8   0   4        0.89        3.02      2.19 o 
   9   0   4       40.03       50.26      6.40 o 
  10   0   4        4.36        9.36      4.07 o 
  11   0   4       32.47       38.00      6.22 o 
  12   0   4       43.56       55.41      7.55 o 
 -12   1   4       24.77       32.90      4.00 o 
 -11   1   4        0.50        4.24      2.47 o 
 -10   1   4        0.07        0.10      1.77 o 
  -9   1   4        8.99       11.05      1.90 o 
  -8   1   4        5.89        7.57      1.42 o 
  -7   1   4      190.45      184.91      3.85 o 
  -6   1   4       54.32       47.12      1.65 o 
  -5   1   4      901.48      932.70      9.86 o 
  -4   1   4     2118.90     2281.05     21.48 o 
  -3   1   4      751.63      768.17      7.96 o 
  -2   1   4       61.36       62.49      1.49 o 
  -1   1   4      162.06      184.24      2.78 o 
   0   1   4      848.98      885.20      8.70 o 
   1   1   4     3342.16     3479.71     31.47 o 
   2   1   4      252.67      272.18      3.80 o 
   3   1   4      435.45      411.46      5.32 o 
   4   1   4      336.59      329.00      4.73 o 
   5   1   4      437.90      485.10      6.94 o 
   6   1   4       97.52      105.58      3.59 o 
   7   1   4       41.65       39.56      3.41 o 
   8   1   4       56.90       48.35      3.36 o 
   9   1   4        2.02        2.29      1.80 o 
  10   1   4        1.17        0.68      2.25 o 
  11   1   4        3.16        2.09      2.80 o 
  12   1   4        1.93       -0.30      2.92 o 
 -12   2   4        1.11        0.83      2.64 o 
 -11   2   4       71.64       58.94      4.42 o 
 -10   2   4        0.83        2.35      1.79 o 
  -9   2   4       77.60       71.60      3.71 o 
  -8   2   4      192.19      191.55      5.27 o 
  -7   2   4       83.71       68.40      3.18 o 
  -6   2   4       32.38       24.89      1.62 o 
  -5   2   4      101.28       92.73      2.45 o 
  -4   2   4        0.85        0.68      0.76 o 
  -3   2   4      576.72      602.57      6.62 o 
  -2   2   4     1275.18     1216.08     12.74 o 
  -1   2   4        4.33        5.29      0.64 o 
   0   2   4     1880.41     1927.54     18.07 o 
   1   2   4      365.52      364.99      4.37 o 
   2   2   4     1222.67     1315.09     12.88 o 
   3   2   4      591.96      602.97      6.72 o 
   4   2   4        2.84        3.71      0.68 o 
   5   2   4       75.85       76.53      2.26 o 
   6   2   4      209.30      217.58      6.84 o 
   7   2   4       18.89       25.24      2.04 o 
   8   2   4        8.31        8.62      1.99 o 
   9   2   4       97.96       99.20      5.90 o 
  10   2   4       24.17       25.74      2.96 o 
  11   2   4        2.34        1.33      2.73 o 
 -12   3   4        0.88        2.51      4.83 o 
 -11   3   4       10.10       13.40      2.94 o 
 -10   3   4        8.60        9.72      2.67 o 
  -9   3   4       48.95       48.84      2.63 o 
  -8   3   4      141.24      142.19      3.82 o 
  -7   3   4       36.22       33.63      2.01 o 
  -6   3   4       55.19       50.89      2.13 o 
  -5   3   4      195.54      196.82      3.78 o 
  -4   3   4        0.09        0.21      0.73 o 
  -3   3   4      206.39      230.47      3.85 o 
  -2   3   4      112.99      127.15      2.32 o 
  -1   3   4     5388.34     5959.99     53.66 o 
   0   3   4        0.77        0.47      0.64 o 
   1   3   4     2287.84     2367.15     22.25 o 
   2   3   4       14.30       13.19      0.97 o 
   3   3   4      103.29      118.62      2.86 o 
   4   3   4       14.44       15.09      1.09 o 
   5   3   4        1.43        1.71      0.90 o 
   6   3   4       70.47       74.25      2.60 o 
   7   3   4       88.30       85.30      3.68 o 
   8   3   4       68.82       74.69      3.74 o 
   9   3   4        0.26       -0.08      2.29 o 
  10   3   4        6.60        6.38      2.21 o 
  11   3   4        6.44        7.66      2.51 o 
 -11   4   4       32.38       40.03      4.04 o 
 -10   4   4       29.09       25.06      2.93 o 
  -9   4   4        0.18       -0.67      1.73 o 
  -8   4   4      240.67      220.99      5.31 o 
  -7   4   4      163.17      156.29      4.32 o 
  -6   4   4       79.37       77.96      2.65 o 
  -5   4   4      118.01      115.10      3.67 o 
  -4   4   4      561.11      601.80      7.92 o 
  -3   4   4      135.86      147.66      2.74 o 
  -2   4   4      886.97      928.27     10.52 o 
  -1   4   4      422.10      436.01      5.42 o 
   0   4   4      184.45      177.64      2.99 o 
   1   4   4     2782.71     2949.32     27.69 o 
   2   4   4       57.07       53.24      1.74 o 
   3   4   4        0.20       -0.24      0.69 o 
   4   4   4      281.80      276.79      4.29 o 
   5   4   4       60.27       56.77      2.31 o 
   6   4   4       20.62       28.22      2.61 o 
   7   4   4       93.80       89.82      3.33 o 
   8   4   4       55.74       49.33      3.79 o 
   9   4   4      106.72      102.94      5.13 o 
  10   4   4        2.39        1.11      2.23 o 
  11   4   4       15.94       17.84      3.51 o 
 -11   5   4        0.50        4.84      2.43 o 
 -10   5   4        4.15        7.64      2.69 o 
  -9   5   4       90.64       81.55      4.67 o 
  -8   5   4        0.02       -1.34      1.55 o 
  -7   5   4      140.91      142.29      4.66 o 
  -6   5   4      136.95      129.26      4.29 o 
  -5   5   4       40.88       35.32      2.46 o 
  -4   5   4       36.46       34.52      3.33 o 
  -3   5   4        5.29        5.11      1.37 o 
  -2   5   4      457.99      432.32      6.27 o 
  -1   5   4     1016.66     1049.50     12.19 o 
   0   5   4       86.32       87.11      2.16 o 
   1   5   4       11.73       11.77      1.43 o 
   2   5   4       35.53       38.00      1.86 o 
   3   5   4       73.37       71.64      2.47 o 
   4   5   4        7.26        6.05      1.26 o 
   5   5   4       12.26       11.24      1.89 o 
   6   5   4        0.52        1.61      1.48 o 
   7   5   4        5.80        6.43      1.91 o 
   8   5   4       39.52       41.13      3.67 o 
   9   5   4       51.12       52.14      4.25 o 
  10   5   4        2.87        3.58      3.05 o 
 -10   6   4        8.43        8.92      4.54 o 
  -9   6   4       10.30        7.79      2.18 o 
  -8   6   4        1.66        3.19      1.66 o 
  -7   6   4       35.74       38.12      2.83 o 
  -6   6   4        6.19        4.44      1.55 o 
  -5   6   4        7.22        4.07      1.67 o 
  -4   6   4        1.62        3.47      1.37 o 
  -3   6   4       13.66       14.10      1.99 o 
  -2   6   4       21.28       27.15      2.06 o 
  -1   6   4      427.55      418.30      7.15 o 
   0   6   4        1.13        1.85      1.17 o 
   1   6   4        2.46        1.91      1.19 o 
   2   6   4      181.15      182.55      4.48 o 
   3   6   4      144.38      147.97      5.93 o 
   4   6   4      310.83      318.11      6.26 o 
   5   6   4        9.45       10.06      2.01 o 
   6   6   4       21.19       22.02      2.54 o 
   7   6   4        9.34       12.74      2.27 o 
   8   6   4        1.80        4.90      2.64 o 
   9   6   4        9.12       11.92      3.03 o 
  -9   7   4        1.12       -0.59      2.62 o 
  -8   7   4        5.99        8.35      5.17 o 
  -7   7   4       40.91       44.17      3.44 o 
  -6   7   4      161.23      153.62      5.34 o 
  -5   7   4       22.94       23.88      2.59 o 
  -4   7   4        8.34        9.18      1.94 o 
  -3   7   4      161.57      149.50      4.97 o 
  -2   7   4      142.89      138.03      6.07 o 
  -1   7   4        0.85        1.14      1.35 o 
   0   7   4       40.68       37.94      2.51 o 
   1   7   4       25.16       23.14      2.16 o 
   2   7   4        0.23       -0.96      1.34 o 
   3   7   4       79.50       82.27      4.11 o 
   4   7   4        8.68       11.56      2.38 o 
   5   7   4      232.06      235.90      7.45 o 
   6   7   4       19.61       23.89      3.14 o 
   7   7   4       29.56       34.09      5.20 o 
   8   7   4       21.69       26.61      4.11 o 
  -7   8   4       50.09       63.25      4.65 o 
  -6   8   4       11.80       19.93      2.77 o 
  -5   8   4        5.52        5.21      2.06 o 
  -4   8   4        5.63        6.30      1.98 o 
  -3   8   4      136.01      125.59      7.27 o 
  -2   8   4       38.75       46.44      3.31 o 
  -1   8   4       17.53       17.27      2.40 o 
   0   8   4        1.67        3.35      1.58 o 
   1   8   4        6.37        9.44      1.88 o 
   2   8   4        6.28        3.29      1.62 o 
   3   8   4        3.90        4.30      1.75 o 
   4   8   4        2.79        5.24      2.19 o 
   5   8   4        9.91        6.39      2.38 o 
   6   8   4       39.24       36.72      3.95 o 
   7   8   4        6.85       11.74      2.99 o 
  -6   9   4       24.76       28.72      3.95 o 
  -5   9   4        4.62        2.37      2.50 o 
  -4   9   4       27.61       28.15      3.18 o 
  -3   9   4        3.73        5.21      2.20 o 
  -2   9   4        6.73        7.40      2.23 o 
  -1   9   4        0.90       -0.44      2.01 o 
   0   9   4        5.13        3.90      1.86 o 
   1   9   4       16.48       17.38      2.33 o 
   2   9   4       89.03      102.97      6.56 o 
   3   9   4       68.48       68.73      4.61 o 
   4   9   4        0.04       -0.90      2.18 o 
   5   9   4        0.57        2.54      2.59 o 
  -2  10   4        7.75        9.65      2.69 o 
  -1  10   4       13.69       15.27      2.81 o 
   0  10   4        0.45       -0.51      2.15 o 
   1  10   4        5.16        4.41      2.69 o 
   2  10   4        4.97        6.29      4.28 o 
 -12   1   5        0.12        0.16      2.51 o 
 -11   1   5       12.27       12.82      2.83 o 
 -10   1   5        1.02        0.61      1.61 o 
  -9   1   5        2.75        2.40      1.52 o 
  -8   1   5       56.48       48.88      2.63 o 
  -7   1   5        4.80        3.96      1.20 o 
  -6   1   5      256.25      253.63      5.21 o 
  -5   1   5        0.13        1.74      0.72 o 
  -4   1   5        6.39        5.34      0.79 o 
  -3   1   5      127.64      141.57      2.36 o 
  -2   1   5      743.65      685.46      7.59 o 
  -1   1   5       33.07       24.27      1.15 o 
   0   1   5      279.95      304.29      3.68 o 
   1   1   5       60.90       53.99      1.98 o 
   2   1   5      331.45      298.95      3.79 o 
   3   1   5     1008.15     1022.61     11.30 o 
   4   1   5      685.88      715.48      8.62 o 
   5   1   5      265.12      252.75      4.21 o 
   6   1   5      187.43      180.23      5.56 o 
   7   1   5      132.25      115.13      3.65 o 
   8   1   5        4.83        4.83      1.45 o 
   9   1   5        2.40        3.17      1.94 o 
  10   1   5        0.30       -0.21      2.45 o 
  11   1   5        2.53        4.94      3.47 o 
 -12   2   5       18.64       15.12      4.97 o 
 -11   2   5       18.20       17.15      2.78 o 
 -10   2   5       80.00       72.16      3.70 o 
  -9   2   5        1.29        0.42      1.38 o 
  -8   2   5        9.04       11.83      1.65 o 
  -7   2   5       83.80       75.09      5.08 o 
  -6   2   5      148.00      141.87      5.16 o 
  -5   2   5        0.27       -0.30      0.79 o 
  -4   2   5       16.48       17.60      1.11 o 
  -3   2   5     1269.43     1202.63     12.04 o 
  -2   2   5        9.17       14.18      0.84 o 
  -1   2   5        0.11       -0.53      0.53 o 
   0   2   5      372.30      408.53      4.83 o 
   1   2   5      212.39      247.85      3.41 o 
   2   2   5     1330.48     1349.18     13.30 o 
   3   2   5      438.17      446.09      5.40 o 
   4   2   5       54.97       43.91      2.28 o 
   5   2   5       31.84       30.93      1.68 o 
   6   2   5      134.81      127.05      3.59 o 
   7   2   5       26.03       28.38      2.17 o 
   8   2   5        4.30        3.29      1.83 o 
   9   2   5       36.03       32.21      3.00 o 
  10   2   5        0.02        0.02      1.86 o 
  11   2   5        2.51        1.94      2.79 o 
 -12   3   5       10.44       11.45      5.40 o 
 -11   3   5        3.35        2.17      2.29 o 
 -10   3   5        3.68        8.07      2.41 o 
  -9   3   5       31.06       34.88      2.42 o 
  -8   3   5       89.63       81.95      3.60 o 
  -7   3   5      110.26      106.19      3.17 o 
  -6   3   5       23.09       29.05      2.10 o 
  -5   3   5      372.03      398.92      5.98 o 
  -4   3   5        1.08        1.57      0.95 o 
  -3   3   5      519.19      529.48      6.85 o 
  -2   3   5       95.36       92.66      2.07 o 
  -1   3   5       73.94       81.00      2.06 o 
   0   3   5     1267.04     1426.28     14.10 o 
   1   3   5      117.77      133.74      2.52 o 
   2   3   5     1604.56     1685.96     16.55 o 
   3   3   5       82.46       70.51      2.89 o 
   4   3   5       33.69       35.04      1.80 o 
   5   3   5       28.46       23.33      1.65 o 
   6   3   5      416.59      415.63      6.57 o 
   7   3   5        0.04        0.37      1.48 o 
   8   3   5       18.61       20.85      2.49 o 
   9   3   5       71.63       58.35      3.64 o 
  10   3   5       82.47       73.42      4.18 o 
  11   3   5        4.27        4.52      2.48 o 
 -11   4   5        0.04        0.58      2.70 o 
 -10   4   5       98.55       92.27      6.71 o 
  -9   4   5       21.51       27.14      2.55 o 
  -8   4   5        2.85        4.24      1.58 o 
  -7   4   5        2.05        0.79      1.37 o 
  -6   4   5        3.30        3.03      1.24 o 
  -5   4   5       87.91       85.49      3.71 o 
  -4   4   5      214.58      211.77      3.99 o 
  -3   4   5        0.36        1.21      0.66 o 
  -2   4   5      173.80      196.43      3.28 o 
  -1   4   5      940.99      960.64     10.93 o 
   0   4   5      532.84      526.84      6.39 o 
   1   4   5        7.30        1.47      0.76 o 
   2   4   5       29.79       24.27      1.36 o 
   3   4   5        3.12        2.94      0.83 o 
   4   4   5       55.56       59.40      2.35 o 
   5   4   5        0.05        2.41      1.13 o 
   6   4   5       15.88       19.12      1.95 o 
   7   4   5        9.62       14.94      2.24 o 
   8   4   5       28.59       29.79      4.49 o 
   9   4   5       78.59       80.22      4.74 o 
  10   4   5        1.53        2.80      2.35 o 
 -10   5   5        0.33       -1.12      2.13 o 
  -9   5   5        0.55        0.85      1.84 o 
  -8   5   5        6.63        3.95      1.73 o 
  -7   5   5        1.70        2.09      1.41 o 
  -6   5   5       77.31       79.60      3.65 o 
  -5   5   5       77.10       84.95      4.63 o 
  -4   5   5      109.52      107.00      3.62 o 
  -3   5   5       35.43       35.86      2.02 o 
  -2   5   5      837.97      841.64     22.94 o 
  -1   5   5       43.20       44.99      1.92 o 
   0   5   5       38.82       37.19      1.60 o 
   1   5   5      351.95      368.86      6.93 o 
   2   5   5      142.70      138.34      3.29 o 
   3   5   5      513.77      502.55      7.27 o 
   4   5   5        2.08        2.94      1.37 o 
   5   5   5       15.14       20.16      3.06 o 
   6   5   5      139.68      143.34      5.06 o 
   7   5   5      135.86      136.53      6.14 o 
   8   5   5        2.58        1.74      2.13 o 
   9   5   5       13.77       16.87      3.06 o 
  10   5   5        4.83        6.13      2.73 o 
 -10   6   5        7.48       13.03      2.80 o 
  -9   6   5        8.38       13.00      3.92 o 
  -8   6   5        3.00        7.69      2.12 o 
  -7   6   5      152.24      148.09      5.12 o 
  -6   6   5      107.15      104.22      3.75 o 
  -5   6   5        1.46        1.94      1.36 o 
  -4   6   5        3.88        3.43      1.35 o 
  -3   6   5        0.34       -0.63      1.76 o 
  -2   6   5      149.96      156.97      4.68 o 
  -1   6   5      189.69      190.58      5.20 o 
   0   6   5      324.41      306.50      5.98 o 
   1   6   5      738.24      693.80     10.27 o 
   2   6   5      341.11      311.79      8.76 o 
   3   6   5        2.11       -0.20      1.23 o 
   4   6   5        9.03        9.16      1.71 o 
   5   6   5        6.74        7.46      2.47 o 
   6   6   5       29.71       34.18      2.91 o 
   7   6   5        0.70        0.32      1.74 o 
   8   6   5       17.94       16.40      3.27 o 
   9   6   5        0.61        2.42      2.51 o 
  -9   7   5        1.21        5.50      2.91 o 
  -8   7   5        0.36        1.71      2.21 o 
  -7   7   5       23.10       32.64      3.62 o 
  -6   7   5       49.40       55.21      5.38 o 
  -5   7   5      268.26      267.39     11.41 o 
  -4   7   5       35.54       30.26      2.88 o 
  -3   7   5       81.58       77.90      3.86 o 
  -2   7   5       10.88        8.00      2.08 o 
  -1   7   5        2.66        2.18      1.43 o 
   0   7   5       20.58       24.67      2.23 o 
   1   7   5        3.26        4.62      1.51 o 
   2   7   5        7.33        5.59      1.56 o 
   3   7   5      475.33      467.68      9.21 o 
   4   7   5       38.65       41.50      3.66 o 
   5   7   5       35.55       38.25      3.61 o 
   6   7   5       11.47       18.38      3.44 o 
   7   7   5       12.33       18.56      3.08 o 
   8   7   5        7.55        5.51      3.43 o 
  -7   8   5        9.23        7.00      3.52 o 
  -6   8   5       32.97       37.23      4.06 o 
  -5   8   5       58.70       61.50      4.44 o 
  -4   8   5        0.02        0.51      2.07 o 
  -3   8   5        2.68        3.06      1.89 o 
  -2   8   5      305.36      267.04      7.00 o 
  -1   8   5        1.18        2.21      1.77 o 
   0   8   5       97.29      105.89      3.93 o 
   1   8   5      149.65      128.66      4.48 o 
   2   8   5        6.24        3.73      1.87 o 
   3   8   5        7.65        8.96      2.47 o 
   4   8   5       16.83       23.91      5.43 o 
   5   8   5       25.41       23.25      3.35 o 
   6   8   5       37.23       48.29      4.24 o 
   7   8   5       19.14       26.44      3.85 o 
  -5   9   5        0.18        4.67      2.68 o 
  -4   9   5       11.00       12.03      2.97 o 
  -3   9   5        0.06        3.23      2.37 o 
  -2   9   5       20.54       18.94      2.72 o 
  -1   9   5        7.98        7.44      2.18 o 
   0   9   5        1.11        0.93      1.83 o 
   1   9   5       15.16       13.89      2.21 o 
   2   9   5        2.11        1.11      1.88 o 
   3   9   5        6.01        8.44      2.61 o 
   4   9   5        8.39        9.40      2.79 o 
   5   9   5       13.92       15.97      3.27 o 
  -1  10   5        7.16        8.96      2.86 o 
   0  10   5        0.01        5.22      2.67 o 
   1  10   5        2.21        0.46      3.24 o 
 -12   0   6        1.57        9.79      6.29 o 
 -11   0   6       24.90       25.25      3.83 o 
 -10   0   6       26.91       31.11      3.78 o 
  -9   0   6        8.28        8.49      2.61 o 
  -8   0   6       12.93        6.96      2.29 o 
  -7   0   6      173.39      161.23      8.77 o 
  -6   0   6       74.75       92.58      5.08 o 
  -5   0   6      180.17      156.82      4.08 o 
  -4   0   6      704.36      696.78     10.92 o 
  -3   0   6      917.82      876.23     24.92 o 
  -2   0   6       64.86       53.42      1.89 o 
  -1   0   6       86.86       81.13      2.45 o 
   0   0   6      856.01      917.19     15.52 o 
   1   0   6      259.09      296.51      8.15 o 
   2   0   6     2301.65     2408.33     31.87 o 
   3   0   6      474.78      452.46      8.56 o 
   4   0   6       15.28       14.21      2.05 o 
   5   0   6       47.08       54.85      3.53 o 
   6   0   6       56.08       52.13      3.73 o 
   7   0   6        0.04       -0.84      2.22 o 
   8   0   6      106.51      100.16      5.26 o 
   9   0   6        4.14        4.03      2.60 o 
  10   0   6        0.86        2.58      3.57 o 
  11   0   6       14.83       13.45      4.92 o 
 -12   1   6       21.81       23.20      4.24 o 
 -11   1   6        4.07        2.95      2.09 o 
 -10   1   6        4.11        4.07      1.71 o 
  -9   1   6      148.43      148.58      4.38 o 
  -8   1   6       58.09       49.21      3.13 o 
  -7   1   6       64.47       64.84      2.46 o 
  -6   1   6       31.61       29.80      1.72 o 
  -5   1   6      217.99      228.37      4.08 o 
  -4   1   6      122.94      136.08      2.79 o 
  -3   1   6      275.14      260.64      4.44 o 
  -2   1   6       19.00       26.52      1.25 o 
  -1   1   6      356.94      394.70      5.10 o 
   0   1   6      705.07      736.41      7.68 o 
   1   1   6     2806.37     2950.26     29.05 o 
   2   1   6       18.65       19.13      1.13 o 
   3   1   6      772.66      804.69      9.41 o 
   4   1   6      553.24      522.97      6.90 o 
   5   1   6      444.23      455.88      8.46 o 
   6   1   6      223.05      219.36      5.31 o 
   7   1   6       15.31       12.32      1.74 o 
   8   1   6        0.20        1.28      1.42 o 
   9   1   6        0.05        2.48      1.91 o 
  10   1   6       30.63       36.41      3.38 o 
  11   1   6        3.73        6.33      3.18 o 
 -12   2   6        3.08       -0.02      2.93 o 
 -11   2   6        8.45        7.60      2.59 o 
 -10   2   6        5.68        5.29      2.10 o 
  -9   2   6        2.36        1.64      1.52 o 
  -8   2   6       37.65       40.73      2.45 o 
  -7   2   6        0.35        1.39      1.13 o 
  -6   2   6       44.10       46.26      3.61 o 
  -5   2   6      680.53      686.36      8.70 o 
  -4   2   6      103.86      101.74      2.18 o 
  -3   2   6        2.99        3.45      0.74 o 
  -2   2   6       93.40       85.50      1.82 o 
  -1   2   6     1071.57     1118.28     11.25 o 
   0   2   6        8.23        9.41      0.81 o 
   1   2   6       65.79       58.22      1.64 o 
   2   2   6       49.48       42.31      1.49 o 
   3   2   6       86.15       87.27      2.29 o 
   4   2   6      143.44      141.09      3.80 o 
   5   2   6      156.80      179.39      3.67 o 
   6   2   6       73.12       73.14      4.64 o 
   7   2   6      155.55      155.60      6.93 o 
   8   2   6        6.39        1.99      1.78 o 
   9   2   6        5.96        8.27      2.14 o 
  10   2   6        5.90        7.22      2.26 o 
  11   2   6        5.25        3.02      2.90 o 
 -11   3   6       14.11       17.71      3.31 o 
 -10   3   6       24.54       20.00      2.60 o 
  -9   3   6       23.92       27.48      2.43 o 
  -8   3   6       79.70       80.79      2.99 o 
  -7   3   6        0.00       -0.93      1.13 o 
  -6   3   6       53.65       54.25      2.27 o 
  -5   3   6       25.90       24.03      1.60 o 
  -4   3   6      611.99      630.86      8.12 o 
  -3   3   6      157.63      164.67      2.93 o 
  -2   3   6      246.82      234.82      5.21 o 
  -1   3   6      158.43      156.93      2.79 o 
   0   3   6        4.53        4.90      0.84 o 
   1   3   6      511.34      578.39      6.79 o 
   2   3   6      292.82      321.47      4.48 o 
   3   3   6      205.76      200.16      3.58 o 
   4   3   6      667.44      682.51      8.81 o 
   5   3   6        2.52        4.32      1.19 o 
   6   3   6       20.70       27.31      3.04 o 
   7   3   6        0.16       -0.79      1.55 o 
   8   3   6       13.33       17.59      2.40 o 
   9   3   6       57.13       46.48      5.10 o 
  10   3   6        0.16        2.48      2.05 o 
  11   3   6       19.00       18.78      3.06 o 
 -11   4   6        0.64        5.59      2.72 o 
 -10   4   6       77.02       91.72      4.85 o 
  -9   4   6       40.96       42.43      3.27 o 
  -8   4   6       11.04       10.52      2.05 o 
  -7   4   6      145.13      151.97      4.28 o 
  -6   4   6       98.27       98.45      3.42 o 
  -5   4   6      119.80      107.79      4.67 o 
  -4   4   6        1.82        3.17      0.94 o 
  -3   4   6      394.43      392.79      5.33 o 
  -2   4   6      488.89      484.76      6.13 o 
  -1   4   6      310.96      292.70      4.31 o 
   0   4   6      198.67      206.70      3.55 o 
   1   4   6      965.99     1001.35     10.82 o 
   2   4   6       93.38       87.87      2.42 o 
   3   4   6       59.06       57.64      1.98 o 
   4   4   6       67.25       67.39      2.48 o 
   5   4   6       49.79       44.08      2.55 o 
   6   4   6        8.01       10.37      1.97 o 
   7   4   6       76.00       67.60      5.91 o 
   8   4   6       99.68      100.25      5.05 o 
   9   4   6       28.49       27.10      3.35 o 
  10   4   6        5.03        4.07      2.65 o 
 -10   5   6        0.95        0.29      2.19 o 
  -9   5   6       17.19       22.75      3.08 o 
  -8   5   6       43.23       46.07      3.30 o 
  -7   5   6        0.00       -1.48      1.48 o 
  -6   5   6       27.48       29.82      2.71 o 
  -5   5   6        0.01        0.85      1.30 o 
  -4   5   6      355.11      371.53      9.55 o 
  -3   5   6       85.01       77.07      2.82 o 
  -2   5   6        8.87       12.91      1.32 o 
  -1   5   6      241.04      251.50      4.12 o 
   0   5   6       57.30       61.64      2.16 o 
   1   5   6        2.73        3.67      0.94 o 
   2   5   6      200.04      195.61      4.29 o 
   3   5   6       86.43       80.43      2.70 o 
   4   5   6      282.37      276.31      5.74 o 
   5   5   6       55.10       57.58      2.88 o 
   6   5   6        7.36        8.49      2.35 o 
   7   5   6       65.24       65.58      4.17 o 
   8   5   6        5.67        7.54      2.58 o 
   9   5   6       32.36       43.70      4.20 o 
  10   5   6        6.49        1.61      2.62 o 
 -10   6   6        2.29        9.12      4.06 o 
  -9   6   6        6.17       12.66      2.41 o 
  -8   6   6        3.90        7.39      2.05 o 
  -7   6   6       75.94       69.86      3.71 o 
  -6   6   6       40.24       33.31      2.89 o 
  -5   6   6       62.70       53.83      3.17 o 
  -4   6   6     1129.88     1098.40     14.94 o 
  -3   6   6       21.81       20.94      2.71 o 
  -2   6   6       12.63       11.08      1.86 o 
  -1   6   6       70.31       62.68      2.79 o 
   0   6   6       94.64       89.98      3.29 o 
   1   6   6      427.08      396.89      9.25 o 
   2   6   6       14.97       16.25      2.35 o 
   3   6   6       36.79       36.07      2.39 o 
   4   6   6       10.05        8.98      2.09 o 
   5   6   6      269.32      253.07      9.22 o 
   6   6   6       38.47       46.14      5.18 o 
   7   6   6       10.14        8.29      2.47 o 
   8   6   6        0.10        3.96      2.47 o 
   9   6   6        8.45       13.29      4.02 o 
  -8   7   6        2.47        4.91      2.41 o 
  -7   7   6       18.14       20.35      3.13 o 
  -6   7   6       55.14       49.15      3.97 o 
  -5   7   6        1.53       -1.94      2.10 o 
  -4   7   6        6.88        3.32      2.05 o 
  -3   7   6       41.59       34.63      3.68 o 
  -2   7   6        0.90        0.81      1.65 o 
  -1   7   6       11.92        8.56      1.89 o 
   0   7   6       40.23       40.80      2.74 o 
   1   7   6        5.92        4.70      1.60 o 
   2   7   6      269.33      258.83      5.90 o 
   3   7   6       48.28       53.99      3.57 o 
   4   7   6       68.77       77.35      4.45 o 
   5   7   6        1.91        1.38      2.17 o 
   6   7   6       87.01       88.90      5.01 o 
   7   7   6       20.62       25.92      4.34 o 
   8   7   6        0.35        2.48      3.13 o 
  -7   8   6        3.21        2.74      2.51 o 
  -6   8   6       51.46       54.23      4.41 o 
  -5   8   6        0.68       -0.63      2.17 o 
  -4   8   6        1.02        1.12      2.10 o 
  -3   8   6        5.89        6.42      2.39 o 
  -2   8   6        4.08        3.27      2.95 o 
  -1   8   6      107.21       97.99      4.32 o 
   0   8   6        0.10       -0.88      1.69 o 
   1   8   6       34.60       40.67      3.05 o 
   2   8   6        6.26        9.36      2.02 o 
   3   8   6       31.10       30.79      3.46 o 
   4   8   6       27.21       22.60      3.26 o 
   5   8   6        0.94        4.61      2.54 o 
   6   8   6        8.04        9.35      2.89 o 
  -5   9   6        7.87       10.21      3.07 o 
  -4   9   6        0.19       -1.12      2.26 o 
  -3   9   6        0.11       -0.05      2.08 o 
  -2   9   6        2.62        2.84      2.32 o 
  -1   9   6        1.70        1.77      2.12 o 
   0   9   6        0.77        1.50      2.49 o 
   1   9   6        2.77        3.25      2.08 o 
   2   9   6        1.58        2.83      2.33 o 
   3   9   6       13.59       14.63      3.11 o 
   4   9   6        7.08        9.31      3.01 o 
 -12   1   7        0.64        0.43      3.67 o 
 -11   1   7        0.49        1.16      2.21 o 
 -10   1   7       17.13       16.66      2.61 o 
  -9   1   7       10.33       11.14      2.05 o 
  -8   1   7       48.23       40.35      2.70 o 
  -7   1   7       33.42       36.17      2.06 o 
  -6   1   7      105.81       97.34      2.76 o 
  -5   1   7       19.88       21.64      1.66 o 
  -4   1   7      109.32      103.51      2.26 o 
  -3   1   7      862.55      882.74     10.93 o 
  -2   1   7     1223.40     1302.44     13.99 o 
  -1   1   7        9.22        7.35      0.86 o 
   0   1   7       38.69       51.19      1.66 o 
   1   1   7      128.05      119.23      2.38 o 
   2   1   7       80.83       77.00      2.30 o 
   3   1   7      125.56      124.47      2.39 o 
   4   1   7      471.51      464.18      6.48 o 
   5   1   7      111.74      121.97      3.56 o 
   6   1   7        7.75        6.58      1.57 o 
   7   1   7      146.01      149.31      4.35 o 
   8   1   7        7.43        6.18      1.88 o 
   9   1   7       24.49       18.35      2.68 o 
  10   1   7        2.64        1.52      2.20 o 
  11   1   7        4.62        6.61      4.17 o 
 -12   2   7        0.82        2.02      6.65 o 
 -11   2   7        3.22        1.83      2.15 o 
 -10   2   7       46.67       36.61      3.16 o 
  -9   2   7        9.17       10.58      2.08 o 
  -8   2   7       11.52       12.23      1.78 o 
  -7   2   7       62.77       60.78      2.97 o 
  -6   2   7       94.07       79.73      2.78 o 
  -5   2   7       11.08       12.18      1.26 o 
  -4   2   7       36.99       48.92      2.84 o 
  -3   2   7      120.67      106.77      2.31 o 
  -2   2   7      189.17      188.90      3.41 o 
  -1   2   7     1519.16     1629.61     18.65 o 
   0   2   7      564.11      610.81      6.91 o 
   1   2   7      885.71      959.20     10.08 o 
   2   2   7      400.75      399.61      5.14 o 
   3   2   7      833.49      857.30      9.38 o 
   4   2   7       33.09       37.07      1.86 o 
   5   2   7       37.56       39.15      2.35 o 
   6   2   7       18.49       18.20      1.92 o 
   7   2   7       28.67       32.48      2.44 o 
   8   2   7      124.89      104.35      4.33 o 
   9   2   7        0.11        1.89      1.93 o 
  10   2   7       13.33       11.97      2.58 o 
  11   2   7        0.20        0.38      2.82 o 
 -11   3   7       34.33       44.41      4.75 o 
 -10   3   7       21.78       26.00      3.58 o 
  -9   3   7       11.84       13.85      2.07 o 
  -8   3   7      135.60      135.20      5.55 o 
  -7   3   7       38.80       39.97      2.52 o 
  -6   3   7        0.13        0.59      1.40 o 
  -5   3   7      114.38      116.06      3.01 o 
  -4   3   7        3.46        5.24      0.99 o 
  -3   3   7      519.15      582.00      6.96 o 
  -2   3   7       26.21       32.85      1.49 o 
  -1   3   7     1011.65     1103.81     11.54 o 
   0   3   7        2.02        5.15      0.92 o 
   1   3   7      601.39      622.17      7.30 o 
   2   3   7      236.41      223.12      3.89 o 
   3   3   7      383.11      380.54      5.24 o 
   4   3   7       24.37       22.90      1.65 o 
   5   3   7        0.72        0.77      1.24 o 
   6   3   7      117.45      104.41      3.59 o 
   7   3   7       58.77       54.18      3.28 o 
   8   3   7       68.58       58.01      3.55 o 
   9   3   7       20.89       16.24      2.67 o 
  10   3   7        0.07        0.75      2.04 o 
 -11   4   7        5.21       -1.76      2.57 o 
 -10   4   7        8.57       10.02      2.65 o 
  -9   4   7        1.57        3.11      1.84 o 
  -8   4   7       94.49       83.01      4.41 o 
  -7   4   7        0.04        0.63      1.59 o 
  -6   4   7       17.38       15.18      1.91 o 
  -5   4   7        0.02        0.84      1.22 o 
  -4   4   7      210.94      215.16      5.21 o 
  -3   4   7        8.69       13.65      1.35 o 
  -2   4   7       19.89       22.43      1.74 o 
  -1   4   7       87.67       87.64      2.47 o 
   0   4   7       38.55       39.15      2.38 o 
   1   4   7      556.97      539.24      6.81 o 
   2   4   7        1.13        0.88      0.80 o 
   3   4   7       34.95       34.25      1.98 o 
   4   4   7        7.47       11.48      1.49 o 
   5   4   7        0.08       -1.14      1.14 o 
   6   4   7        0.03        1.83      1.42 o 
   7   4   7        8.29       10.87      2.18 o 
   8   4   7        2.01        9.33      2.60 o 
   9   4   7        0.62        0.87      2.17 o 
  10   4   7       18.82       24.58      3.88 o 
 -10   5   7        6.92       11.59      2.68 o 
  -9   5   7       15.92       18.97      2.65 o 
  -8   5   7       11.52       10.61      2.16 o 
  -7   5   7       48.83       49.19      3.24 o 
  -6   5   7       19.33       24.20      2.52 o 
  -5   5   7      319.00      313.92      7.08 o 
  -4   5   7      247.88      241.82      5.97 o 
  -3   5   7        3.38        5.13      1.52 o 
  -2   5   7      197.62      207.95      4.17 o 
  -1   5   7      185.50      178.89      3.46 o 
   0   5   7        3.91        5.04      1.04 o 
   1   5   7      382.80      383.19      5.58 o 
   2   5   7        1.34        0.05      1.01 o 
   3   5   7      131.16      130.79      3.87 o 
   4   5   7      767.16      761.29     11.75 o 
   5   5   7       80.07       89.60      3.63 o 
   6   5   7        2.49        2.95      2.03 o 
   7   5   7       42.23       50.17      3.94 o 
   8   5   7        8.62        8.11      2.75 o 
   9   5   7        3.46        3.42      2.48 o 
  -9   6   7       16.35       17.33      3.03 o 
  -8   6   7       33.08       36.76      3.35 o 
  -7   6   7      129.65      127.59      6.32 o 
  -6   6   7       60.72       62.20      3.93 o 
  -5   6   7       54.13       55.56      3.77 o 
  -4   6   7        5.17        4.58      1.70 o 
  -3   6   7      232.90      234.70      5.96 o 
  -2   6   7        2.15        0.86      1.76 o 
  -1   6   7      155.34      138.97      4.26 o 
   0   6   7        9.92       12.72      1.74 o 
   1   6   7      201.39      183.79      4.66 o 
   2   6   7       70.49       66.45      4.82 o 
   3   6   7        5.41        5.09      1.82 o 
   4   6   7        1.02        1.17      1.54 o 
   5   6   7       65.73       70.80      3.71 o 
   6   6   7       48.82       44.76      3.89 o 
   7   6   7       40.14       43.25      3.95 o 
   8   6   7        1.97        1.62      2.35 o 
  -8   7   7        4.23        4.80      2.48 o 
  -7   7   7       26.76       29.18      3.52 o 
  -6   7   7       42.60       35.79      3.73 o 
  -5   7   7        0.22       -0.01      1.92 o 
  -4   7   7      161.43      142.77      5.82 o 
  -3   7   7       62.04       54.16      3.85 o 
  -2   7   7      193.59      194.32      6.53 o 
  -1   7   7      127.32      113.70      5.07 o 
   0   7   7       41.00       37.61      2.57 o 
   1   7   7        3.28        1.33      1.55 o 
   2   7   7        0.01       -1.10      1.54 o 
   3   7   7      299.60      281.48      9.64 o 
   4   7   7       29.70       38.16      3.72 o 
   5   7   7       23.16       27.40      5.05 o 
   6   7   7       40.15       43.04      4.09 o 
   7   7   7        9.07        6.86      3.30 o 
  -7   8   7        9.85       12.05      2.94 o 
  -6   8   7       10.87       11.53      2.93 o 
  -5   8   7       13.15       13.12      2.99 o 
  -4   8   7       10.87       13.15      2.89 o 
  -3   8   7        1.20        0.96      2.04 o 
  -2   8   7        4.84        8.90      2.46 o 
  -1   8   7       15.73       12.70      2.60 o 
   0   8   7        2.86        0.14      1.86 o 
   1   8   7        0.00        4.01      2.76 o 
   2   8   7        0.10        1.70      2.21 o 
   3   8   7        0.10        1.47      2.11 o 
   4   8   7       14.53       17.22      3.17 o 
   5   8   7        0.50        1.08      2.47 o 
   6   8   7        2.44        3.40      3.58 o 
  -4   9   7        0.10        4.38      2.57 o 
  -3   9   7        0.02        0.44      2.40 o 
  -2   9   7       15.22       16.57      3.05 o 
  -1   9   7        0.43        2.25      2.38 o 
   0   9   7        5.15        4.47      3.02 o 
   1   9   7        2.51        1.54      2.22 o 
   2   9   7        8.35        3.79      3.61 o 
   3   9   7        0.09        1.06      2.88 o 
   4   9   7        2.60        6.23      7.99 o 
 -12   0   8       14.09        9.39      6.67 o 
 -11   0   8       15.88        9.52      9.14 o 
 -10   0   8        9.43       12.70      3.77 o 
  -9   0   8      214.35      199.18      9.09 o 
  -8   0   8       77.55       63.37      5.30 o 
  -7   0   8      150.67      149.52      6.93 o 
  -6   0   8       32.02       34.02      2.53 o 
  -5   0   8     1283.50     1374.62     20.09 o 
  -4   0   8       79.32       83.77      2.92 o 
  -3   0   8      967.54     1066.60     19.44 o 
  -2   0   8      449.02      528.63     10.64 o 
  -1   0   8      467.69      539.88      8.67 o 
   0   0   8      729.84      803.81     12.88 o 
   1   0   8      735.63      840.60     12.73 o 
   2   0   8     2829.68     3012.64     39.95 o 
   3   0   8     1114.43     1117.61     16.55 o 
   4   0   8      907.05      983.48     18.29 o 
   5   0   8      846.04      839.20     20.45 o 
   6   0   8       56.29       44.73      3.72 o 
   7   0   8       20.10       19.05      3.85 o 
   8   0   8      124.67      124.03      5.96 o 
   9   0   8        0.03        0.45      1.99 o 
  10   0   8        6.43        4.16      4.06 o 
  11   0   8       24.39       36.76      6.43 o 
 -12   1   8        0.87       -2.31      2.95 o 
 -11   1   8        0.52        3.63      2.35 o 
 -10   1   8        0.37       -0.94      1.92 o 
  -9   1   8      103.12       87.52      4.50 o 
  -8   1   8        0.44        1.87      1.55 o 
  -7   1   8        6.86        5.80      1.54 o 
  -6   1   8        4.60        6.55      1.38 o 
  -5   1   8       54.51       53.07      2.10 o 
  -4   1   8        7.98       10.88      1.10 o 
  -3   1   8      957.42      975.60     11.24 o 
  -2   1   8      291.36      281.33      4.37 o 
  -1   1   8        5.43        4.48      1.21 o 
   0   1   8      299.49      316.76      4.19 o 
   1   1   8      320.12      362.42      4.71 o 
   2   1   8        0.82        1.86      0.70 o 
   3   1   8      204.34      185.48      4.34 o 
   4   1   8       20.90       19.84      1.76 o 
   5   1   8       18.70       21.49      1.94 o 
   6   1   8        1.34        1.45      1.45 o 
   7   1   8        4.86        6.51      1.72 o 
   8   1   8       17.64       15.09      2.17 o 
   9   1   8       32.68       23.74      4.23 o 
  10   1   8       31.65       37.27      3.50 o 
  11   1   8        0.16        3.26      3.87 o 
 -11   2   8       19.73       19.31      3.64 o 
 -10   2   8        6.78        6.94      2.38 o 
  -9   2   8        4.61        1.51      1.62 o 
  -8   2   8      178.09      160.07      4.86 o 
  -7   2   8        0.01        0.03      1.22 o 
  -6   2   8        8.33       11.45      1.56 o 
  -5   2   8       60.67       70.16      2.69 o 
  -4   2   8        5.00        3.84      0.87 o 
  -3   2   8       52.01       57.82      2.00 o 
  -2   2   8      194.23      217.72      3.86 o 
  -1   2   8      270.52      304.34      4.72 o 
   0   2   8      644.98      683.30      8.24 o 
   1   2   8      229.96      240.58      3.90 o 
   2   2   8      308.02      276.94      4.95 o 
   3   2   8      332.55      356.46      5.52 o 
   4   2   8        3.39        3.01      1.06 o 
   5   2   8        2.37        5.14      1.45 o 
   6   2   8        2.29        1.91      1.47 o 
   7   2   8       91.65       81.75      3.42 o 
   8   2   8        0.00        0.04      1.49 o 
   9   2   8        0.01        0.31      1.89 o 
  10   2   8        0.29        3.30      2.17 o 
 -11   3   8       17.81       23.40      3.90 o 
 -10   3   8       34.65       33.52      3.77 o 
  -9   3   8        4.64        3.14      1.89 o 
  -8   3   8       93.29       83.51      3.82 o 
  -7   3   8       10.52       14.69      1.93 o 
  -6   3   8       10.26        6.82      1.53 o 
  -5   3   8        8.45        7.43      1.45 o 
  -4   3   8        7.08        6.09      1.25 o 
  -3   3   8      330.47      361.50      5.54 o 
  -2   3   8      105.70      123.67      3.41 o 
  -1   3   8      465.81      497.13      6.20 o 
   0   3   8       24.78       19.42      1.27 o 
   1   3   8       53.07       49.84      1.79 o 
   2   3   8        0.32        0.89      0.85 o 
   3   3   8      335.96      338.43      5.52 o 
   4   3   8       14.23       16.19      1.60 o 
   5   3   8       75.70       78.68      3.30 o 
   6   3   8       27.60       29.84      2.59 o 
   7   3   8        0.49       -0.78      1.53 o 
   8   3   8       20.93       24.37      2.78 o 
   9   3   8        9.34       11.64      2.53 o 
  10   3   8       33.50       33.77      3.55 o 
 -11   4   8        0.60       -0.49      3.49 o 
 -10   4   8        1.19        2.64      2.16 o 
  -9   4   8        0.46        0.30      1.80 o 
  -8   4   8       45.58       47.32      3.30 o 
  -7   4   8       33.49       32.09      2.77 o 
  -6   4   8      633.30      644.99     11.67 o 
  -5   4   8      232.49      226.87      5.12 o 
  -4   4   8      382.81      364.29     10.61 o 
  -3   4   8      239.81      243.57      5.66 o 
  -2   4   8       14.46       16.58      1.48 o 
  -1   4   8      288.01      286.66      6.35 o 
   0   4   8      455.02      453.70      6.09 o 
   1   4   8        1.14       -0.56      0.82 o 
   2   4   8      122.08      132.63      3.54 o 
   3   4   8       24.83       24.44      1.83 o 
   4   4   8       18.12       20.00      2.11 o 
   5   4   8      296.91      285.34      7.13 o 
   6   4   8       90.43       88.64      3.52 o 
   7   4   8        0.01        0.25      1.77 o 
   8   4   8       11.60       16.86      4.36 o 
   9   4   8        0.84        3.78      2.46 o 
  10   4   8        1.05        1.70      4.81 o 
 -10   5   8        1.33        2.84      2.32 o 
  -9   5   8       27.24       25.55      2.99 o 
  -8   5   8       58.53       59.39      3.61 o 
  -7   5   8       87.75       86.03      4.00 o 
  -6   5   8      187.26      160.05      5.42 o 
  -5   5   8       91.44       95.02      3.94 o 
  -4   5   8       15.60       17.41      2.24 o 
  -3   5   8       13.49       10.02      1.90 o 
  -2   5   8       40.60       41.41      2.39 o 
  -1   5   8        9.99        9.84      1.42 o 
   0   5   8        0.77        1.68      1.09 o 
   1   5   8      191.34      198.14      3.86 o 
   2   5   8       60.08       53.81      3.12 o 
   3   5   8      481.67      459.59     10.18 o 
   4   5   8      146.32      146.52      4.34 o 
   5   5   8       32.31       32.42      2.57 o 
   6   5   8      101.67      108.47      5.02 o 
   7   5   8       68.73       58.91      4.11 o 
   8   5   8        1.11        2.68      2.29 o 
   9   5   8       28.29       33.39      4.74 o 
  -9   6   8        1.49        2.14      2.17 o 
  -8   6   8       13.01       11.92      2.51 o 
  -7   6   8       54.11       63.92      3.81 o 
  -6   6   8       50.00       51.83      3.45 o 
  -5   6   8      329.13      336.08      7.79 o 
  -4   6   8       11.18        9.50      2.28 o 
  -3   6   8      296.08      274.07      7.37 o 
  -2   6   8      183.62      167.58      5.90 o 
  -1   6   8        8.55        7.47      1.77 o 
   0   6   8       87.96       86.01      3.71 o 
   1   6   8       51.13       47.03      3.06 o 
   2   6   8       33.51       35.89      2.82 o 
   3   6   8        3.45        6.44      1.90 o 
   4   6   8      252.89      249.05      6.65 o 
   5   6   8        6.02        5.35      2.53 o 
   6   6   8       27.48       26.76      3.40 o 
   7   6   8       15.58       12.29      2.99 o 
   8   6   8        1.62       -0.27      2.36 o 
  -8   7   8        0.14        2.55      2.33 o 
  -7   7   8        3.75        7.47      2.42 o 
  -6   7   8        2.25        3.07      2.61 o 
  -5   7   8        4.56        6.94      2.45 o 
  -4   7   8        0.99        1.47      2.00 o 
  -3   7   8        5.21        6.81      2.22 o 
  -2   7   8       39.66       38.79      4.10 o 
  -1   7   8       91.85       80.34      4.47 o 
   0   7   8       74.65       76.82      3.83 o 
   1   7   8       28.82       28.92      2.79 o 
   2   7   8       33.49       23.29      3.26 o 
   3   7   8       62.65       52.46      4.21 o 
   4   7   8        3.56        7.18      2.45 o 
   5   7   8        0.36        1.03      2.68 o 
   6   7   8        4.18        4.82      3.04 o 
   7   7   8        0.12       -0.05      3.12 o 
  -6   8   8        0.00        2.05      2.20 o 
  -5   8   8        3.29        4.35      2.41 o 
  -4   8   8        6.09        1.64      2.28 o 
  -3   8   8       50.30       53.26      5.26 o 
  -2   8   8        0.92        1.56      2.09 o 
  -1   8   8       29.19       31.75      3.73 o 
   0   8   8        8.98       10.08      2.98 o 
   1   8   8       65.14       52.37      3.70 o 
   2   8   8       11.21       14.73      2.84 o 
   3   8   8        5.79        9.51      2.98 o 
   4   8   8        4.69        4.99      3.10 o 
   5   8   8        0.08        5.06      3.02 o 
  -4   9   8        0.08        0.18      3.05 o 
  -3   9   8       24.27       19.57      3.37 o 
  -2   9   8        6.72        6.43      2.73 o 
  -1   9   8       17.61       13.23      3.58 o 
   0   9   8       20.99       19.81      3.33 o 
   1   9   8        1.64       -0.61      2.86 o 
   2   9   8        2.93        3.61      3.03 o 
   3   9   8        2.91        5.70      5.09 o 
 -11   1   9        0.76       -0.50      2.24 o 
 -10   1   9        9.02        5.43      2.27 o 
  -9   1   9       70.83       61.03      3.99 o 
  -8   1   9       63.00       63.47      4.43 o 
  -7   1   9       31.90       35.50      3.17 o 
  -6   1   9      120.78      116.80      4.02 o 
  -5   1   9      275.55      280.71      8.45 o 
  -4   1   9      107.55      109.65      3.21 o 
  -3   1   9      202.40      204.43      4.01 o 
  -2   1   9      118.81      126.08      2.81 o 
  -1   1   9     1678.42     1873.71     19.71 o 
   0   1   9       29.85       35.12      1.37 o 
   1   1   9        2.77        6.94      0.86 o 
   2   1   9      437.29      471.33      5.96 o 
   3   1   9       89.14       83.41      2.87 o 
   4   1   9      153.47      171.18      4.22 o 
   5   1   9      156.13      142.88      6.17 o 
   6   1   9       34.45       37.05      2.60 o 
   7   1   9        5.68        8.38      1.81 o 
   8   1   9      137.68      128.15      4.45 o 
   9   1   9        8.33        8.68      2.42 o 
  10   1   9        1.18        2.67      2.82 o 
 -11   2   9        0.05       -0.51      2.30 o 
 -10   2   9        0.90       -1.85      1.85 o 
  -9   2   9       30.58       23.94      2.98 o 
  -8   2   9        0.70       -0.29      1.77 o 
  -7   2   9        0.64        1.13      1.31 o 
  -6   2   9        1.92        0.04      1.22 o 
  -5   2   9       70.63       73.47      2.80 o 
  -4   2   9        3.98        4.86      1.00 o 
  -3   2   9       97.82       99.05      3.54 o 
  -2   2   9       26.01       27.11      1.56 o 
  -1   2   9      567.52      552.02      7.36 o 
   0   2   9        6.24        4.86      0.91 o 
   1   2   9       22.28       31.18      1.53 o 
   2   2   9      294.98      310.21      4.57 o 
   3   2   9        2.47        2.84      1.07 o 
   4   2   9        5.38        4.78      1.38 o 
   5   2   9       26.09       25.81      2.68 o 
   6   2   9       20.65       21.44      2.19 o 
   7   2   9        0.54       -0.40      1.34 o 
   8   2   9       26.84       31.95      2.72 o 
   9   2   9        0.94        1.74      1.94 o 
  10   2   9        0.48        1.14      2.31 o 
 -11   3   9        1.24        0.02      2.69 o 
 -10   3   9        2.81        3.48      2.35 o 
  -9   3   9       46.31       45.24      3.78 o 
  -8   3   9        5.42        7.48      1.72 o 
  -7   3   9       86.41       80.57      3.29 o 
  -6   3   9        4.64        3.27      1.47 o 
  -5   3   9      223.96      222.25      5.01 o 
  -4   3   9     1209.45     1311.53     18.09 o 
  -3   3   9        1.97        2.25      0.92 o 
  -2   3   9        1.96        2.01      0.90 o 
  -1   3   9       15.76       21.32      1.57 o 
   0   3   9       12.46       19.43      1.49 o 
   1   3   9       62.18       55.25      2.01 o 
   2   3   9       74.00       70.63      2.59 o 
   3   3   9      112.21      107.66      3.06 o 
   4   3   9      325.17      325.22      6.26 o 
   5   3   9      541.37      547.26      8.99 o 
   6   3   9       21.03       21.84      2.25 o 
   7   3   9        0.23        0.66      1.58 o 
   8   3   9        0.30        0.19      1.91 o 
   9   3   9        0.80        2.89      2.01 o 
  10   3   9        0.38        0.74      2.38 o 
 -10   4   9        0.09       -0.72      2.68 o 
  -9   4   9       31.20       30.12      3.76 o 
  -8   4   9       40.52       45.70      3.20 o 
  -7   4   9       21.37       26.23      2.70 o 
  -6   4   9      216.69      208.52      7.62 o 
  -5   4   9       32.70       35.59      2.45 o 
  -4   4   9      395.37      376.62      6.86 o 
  -3   4   9        7.27        8.29      1.47 o 
  -2   4   9        1.45        3.12      1.07 o 
  -1   4   9       17.49       22.37      1.74 o 
   0   4   9       50.58       61.75      2.45 o 
   1   4   9      211.14      200.68      4.56 o 
   2   4   9      258.39      251.26      4.76 o 
   3   4   9       51.98       51.74      3.35 o 
   4   4   9       17.92       21.34      1.95 o 
   5   4   9        8.80        9.15      2.26 o 
   6   4   9       28.80       29.19      2.59 o 
   7   4   9        1.92        0.45      1.82 o 
   8   4   9        1.82        0.10      2.72 o 
   9   4   9        8.04        6.01      2.69 o 
 -10   5   9        3.59        6.37      2.79 o 
  -9   5   9       13.78       15.67      2.68 o 
  -8   5   9       58.09       64.58      3.70 o 
  -7   5   9       89.48       92.44      4.16 o 
  -6   5   9       69.89       60.30      3.68 o 
  -5   5   9       87.75       82.68      3.81 o 
  -4   5   9      291.09      289.37      6.86 o 
  -3   5   9      149.84      141.04      5.84 o 
  -2   5   9      792.03      801.62     12.87 o 
  -1   5   9       13.89       14.15      1.59 o 
   0   5   9       49.62       46.78      2.32 o 
   1   5   9      245.18      230.97      4.68 o 
   2   5   9      109.57       99.71      3.93 o 
   3   5   9      486.32      490.22      8.93 o 
   4   5   9        0.51        1.10      1.57 o 
   5   5   9      285.59      297.82      7.23 o 
   6   5   9       51.39       49.45      4.02 o 
   7   5   9       88.72      100.92      6.89 o 
   8   5   9        9.90       15.55      3.06 o 
  -9   6   9       10.03       16.91      2.90 o 
  -8   6   9        0.46        3.18      2.09 o 
  -7   6   9       66.79       62.25      3.82 o 
  -6   6   9       95.14       99.86      4.45 o 
  -5   6   9       44.22       45.72      3.29 o 
  -4   6   9       32.47       32.91      2.96 o 
  -3   6   9        5.84        7.59      2.17 o 
  -2   6   9      111.03      112.15      5.89 o 
  -1   6   9        6.64        7.30      1.82 o 
   0   6   9      149.81      138.29      4.65 o 
   1   6   9      497.57      485.64      9.35 o 
   2   6   9       14.13       16.52      2.60 o 
   3   6   9      343.66      324.86      8.54 o 
   4   6   9       10.00        8.10      2.37 o 
   5   6   9        0.41       -0.82      2.02 o 
   6   6   9        0.30       -2.20      2.20 o 
   7   6   9       11.28       16.59      3.24 o 
   8   6   9       13.95        9.06      6.22 o 
  -7   7   9        0.01        2.24      2.28 o 
  -6   7   9        8.41        9.12      2.57 o 
  -5   7   9       53.78       58.05      6.38 o 
  -4   7   9        0.15       -0.16      1.87 o 
  -3   7   9        1.36       -0.49      1.71 o 
  -2   7   9       13.15        8.91      2.50 o 
  -1   7   9        3.08        2.01      2.00 o 
   0   7   9        3.73        5.16      2.01 o 
   1   7   9       31.57       38.31      3.14 o 
   2   7   9       18.37       11.42      2.66 o 
   3   7   9       33.68       33.54      3.56 o 
   4   7   9        3.38        2.92      2.68 o 
   5   7   9       11.47       12.27      3.37 o 
   6   7   9       18.06       19.62      4.88 o 
  -6   8   9        0.02        0.52      2.52 o 
  -5   8   9        5.27        5.94      2.69 o 
  -4   8   9        0.42        2.68      2.37 o 
  -3   8   9        0.20        1.66      2.26 o 
  -2   8   9        2.59        2.63      2.34 o 
  -1   8   9       21.89       18.30      3.06 o 
   0   8   9       59.19       58.47      4.27 o 
   1   8   9      132.32      148.59      6.76 o 
   2   8   9       21.37       22.11      3.30 o 
   3   8   9        3.03        3.61      2.98 o 
   4   8   9        0.48        2.92      2.99 o 
   5   8   9        0.01        4.86      4.05 o 
  -3   9   9        1.58       -1.99      2.78 o 
  -2   9   9       12.63       12.84      3.28 o 
  -1   9   9        6.10        7.06      2.81 o 
   0   9   9        5.43        4.41      2.76 o 
   1   9   9        7.93        7.42      3.56 o 
 -11   0  10        0.04        2.69      3.65 o 
 -10   0  10       78.13       61.98     11.47 o 
  -9   0  10        0.01       -1.44      2.52 o 
  -8   0  10       96.03       92.37      6.58 o 
  -7   0  10        8.55       11.54      3.29 o 
  -6   0  10       20.60       19.77      2.80 o 
  -5   0  10       42.99       38.42      3.29 o 
  -4   0  10      276.55      285.00      7.79 o 
  -3   0  10      373.45      388.94      9.22 o 
  -2   0  10       21.42       21.85      2.43 o 
  -1   0  10     3859.36     4205.16     64.12 o 
   0   0  10      540.71      577.18      9.71 o 
   1   0  10      517.73      554.62     16.66 o 
   2   0  10        8.64        8.20      1.50 o 
   3   0  10       33.60       30.90      2.94 o 
   4   0  10       77.54       75.05      4.36 o 
   5   0  10       18.69       15.98      5.88 o 
   6   0  10      200.38      209.38      7.57 o 
   7   0  10       92.05       71.39      4.98 o 
   8   0  10      189.73      210.78     13.33 o 
   9   0  10       80.65       96.19     10.83 o 
  10   0  10        5.81        9.85      4.74 o 
 -11   1  10       15.08       22.57      3.49 o 
 -10   1  10       39.76       38.78      3.89 o 
  -9   1  10        1.00        1.59      1.95 o 
  -8   1  10        6.90        9.96      2.41 o 
  -7   1  10      227.09      217.57      6.68 o 
  -6   1  10      169.65      151.55      4.70 o 
  -5   1  10        5.84        5.70      1.41 o 
  -4   1  10      259.03      275.98      5.87 o 
  -3   1  10        3.57        3.89      1.30 o 
  -2   1  10       91.24       89.01      4.88 o 
  -1   1  10      230.39      245.84      4.21 o 
   0   1  10       77.06       82.97      2.68 o 
   1   1  10      387.40      405.03      5.77 o 
   2   1  10      229.82      216.59      7.73 o 
   3   1  10      418.62      406.59      6.89 o 
   4   1  10      402.09      401.66      7.12 o 
   5   1  10       87.60       91.94      3.86 o 
   6   1  10       79.72       83.78      6.46 o 
   7   1  10       33.48       32.47      3.05 o 
   8   1  10       26.69       29.53      3.08 o 
   9   1  10        3.07        2.86      1.84 o 
  10   1  10       22.60       23.09      3.14 o 
 -11   2  10        2.62        5.41      2.77 o 
 -10   2  10       11.06       13.75      2.80 o 
  -9   2  10        7.13        8.51      2.38 o 
  -8   2  10       12.71       17.73      2.70 o 
  -7   2  10       12.00       12.48      2.13 o 
  -6   2  10       16.88       12.15      2.42 o 
  -5   2  10       37.07       37.96      3.83 o 
  -4   2  10        3.31        2.55      1.30 o 
  -3   2  10      218.08      214.44      4.14 o 
  -2   2  10      134.38      124.04      3.06 o 
  -1   2  10       26.44       31.85      1.75 o 
   0   2  10       48.34       43.66      1.92 o 
   1   2  10       23.53       22.50      1.50 o 
   2   2  10      300.83      298.95      5.06 o 
   3   2  10      142.29      129.94      3.32 o 
   4   2  10      113.80      104.49      3.54 o 
   5   2  10      184.53      167.13      4.60 o 
   6   2  10        0.15        0.48      1.49 o 
   7   2  10       11.72       12.98      2.10 o 
   8   2  10        2.40        0.89      1.70 o 
   9   2  10        8.14        5.59      3.95 o 
  10   2  10        7.12       19.80      6.09 o 
 -10   3  10        8.57       12.03      2.76 o 
  -9   3  10       19.95       14.90      3.07 o 
  -8   3  10        2.88        2.69      1.99 o 
  -7   3  10        4.23        3.48      1.74 o 
  -6   3  10        9.84       11.58      2.48 o 
  -5   3  10      353.85      351.42      7.82 o 
  -4   3  10       37.33       35.45      2.27 o 
  -3   3  10      131.65      135.61      3.86 o 
  -2   3  10        3.24        5.51      1.19 o 
  -1   3  10       94.81       95.78      3.62 o 
   0   3  10       73.82       67.59      2.59 o 
   1   3  10      132.86      139.14      4.06 o 
   2   3  10      213.90      213.00      4.78 o 
   3   3  10      160.12      134.32      5.70 o 
   4   3  10      383.45      375.47      8.49 o 
   5   3  10       12.66       18.01      2.16 o 
   6   3  10        5.54        3.87      1.69 o 
   7   3  10       15.15       16.41      2.30 o 
   8   3  10        1.57        2.08      2.01 o 
   9   3  10        0.51        0.76      2.19 o 
 -10   4  10        1.80        1.86      2.91 o 
  -9   4  10        0.50        1.36      2.18 o 
  -8   4  10        7.31        6.72      2.35 o 
  -7   4  10        1.05        0.85      1.62 o 
  -6   4  10       85.45       82.55      4.34 o 
  -5   4  10       25.03       24.54      3.61 o 
  -4   4  10       71.67       74.22      3.07 o 
  -3   4  10       62.58       61.55      2.80 o 
  -2   4  10      330.78      315.96      5.53 o 
  -1   4  10      102.94       94.09      3.01 o 
   0   4  10        8.73        6.63      1.42 o 
   1   4  10      240.11      228.33      4.61 o 
   2   4  10       47.65       48.51      2.67 o 
   3   4  10        5.35        4.39      1.59 o 
   4   4  10       68.50       56.74      3.34 o 
   5   4  10      520.19      523.92     10.18 o 
   6   4  10       37.41       39.53      2.85 o 
   7   4  10       46.61       53.37      4.15 o 
   8   4  10       52.19       59.10      4.59 o 
   9   4  10       18.01       20.19      3.51 o 
  -9   5  10       33.60       35.92      3.81 o 
  -8   5  10       53.91       56.20      3.64 o 
  -7   5  10       10.71       12.87      2.60 o 
  -6   5  10       29.39       26.82      3.10 o 
  -5   5  10       32.71       33.50      2.89 o 
  -4   5  10       60.38       55.65      3.29 o 
  -3   5  10      108.94      109.06      4.22 o 
  -2   5  10      128.55      126.61      8.17 o 
  -1   5  10       50.68       47.92      2.40 o 
   0   5  10       82.54       68.55      3.45 o 
   1   5  10       17.05       19.69      1.84 o 
   2   5  10        0.06        0.66      1.41 o 
   3   5  10      117.58      107.02      4.24 o 
   4   5  10       43.92       44.44      3.21 o 
   5   5  10       28.86       32.99      3.38 o 
   6   5  10       22.83       27.10      3.97 o 
   7   5  10       26.64       28.55      3.49 o 
   8   5  10      102.87      111.14      5.94 o 
  -8   6  10       73.62       80.53      4.95 o 
  -7   6  10       10.78       15.65      2.49 o 
  -6   6  10       23.54       24.96      2.85 o 
  -5   6  10        5.85       11.64      2.32 o 
  -4   6  10       11.42       12.15      2.25 o 
  -3   6  10      176.56      193.50      5.78 o 
  -2   6  10       38.16       36.73      3.44 o 
  -1   6  10       21.84       22.58      3.34 o 
   0   6  10      146.59      114.17      6.54 o 
   1   6  10      126.93      130.85      6.29 o 
   2   6  10        0.10       -0.94      1.86 o 
   3   6  10       10.25       14.13      2.79 o 
   4   6  10       63.06       65.22      5.70 o 
   5   6  10       12.92       15.85      4.62 o 
   6   6  10       60.72       66.00     11.44 o 
   7   6  10       17.30       16.17      4.42 o 
  -7   7  10        0.41        1.13      2.79 o 
  -6   7  10       22.10       27.80      3.58 o 
  -5   7  10       11.90       13.10      2.79 o 
  -4   7  10       30.52       28.75      3.38 o 
  -3   7  10        1.73        4.15      2.44 o 
  -2   7  10       73.07       61.51      4.32 o 
  -1   7  10       18.57       22.99      3.12 o 
   0   7  10       78.50       81.95      4.64 o 
   1   7  10       26.81       34.43      4.18 o 
   2   7  10       16.04       16.53      2.98 o 
   3   7  10       12.03       14.79      2.81 o 
   4   7  10        1.20        0.19      2.25 o 
   5   7  10       21.59       25.35      5.42 o 
   6   7  10        2.08        0.89      3.81 o 
  -5   8  10        2.10        3.94      2.68 o 
  -4   8  10        0.04        1.95      2.37 o 
  -3   8  10       11.77       19.00      3.59 o 
  -2   8  10        0.51        1.81      2.29 o 
  -1   8  10       55.16       60.96      6.79 o 
   0   8  10        0.18        1.72      3.24 o 
   1   8  10        4.64        0.53      3.58 o 
   2   8  10       16.21       20.45      4.12 o 
   3   8  10        0.39        0.42      2.52 o 
   4   8  10        0.53        2.61      3.10 o 
 -11   1  11        2.36        4.08      2.63 o 
 -10   1  11        3.67        5.86      2.53 o 
  -9   1  11        0.00        1.19      2.09 o 
  -8   1  11       13.32       11.45      2.85 o 
  -7   1  11        0.33        1.41      1.69 o 
  -6   1  11      195.94      201.29      5.57 o 
  -5   1  11        4.76        2.92      1.58 o 
  -4   1  11      683.44      702.06     11.28 o 
  -3   1  11       70.58       71.55      2.85 o 
  -2   1  11        4.67        6.96      1.32 o 
  -1   1  11       54.15       49.45      2.36 o 
   0   1  11      246.28      249.39      5.00 o 
   1   1  11       46.34       42.07      1.93 o 
   2   1  11       13.88       14.15      2.69 o 
   3   1  11      223.84      245.32      5.24 o 
   4   1  11      375.13      382.92      7.11 o 
   5   1  11      117.78      125.80      4.11 o 
   6   1  11        3.50        1.99      1.57 o 
   7   1  11       52.36       49.91      3.17 o 
   8   1  11        5.32        8.20      1.99 o 
   9   1  11       12.76       10.24      2.26 o 
 -10   2  11       40.15       34.71      3.85 o 
  -9   2  11        6.11        6.40      2.34 o 
  -8   2  11       15.40       19.09      3.28 o 
  -7   2  11       63.05       63.75      3.52 o 
  -6   2  11      483.64      502.56      9.65 o 
  -5   2  11        5.13        3.91      1.85 o 
  -4   2  11      668.98      690.94     11.21 o 
  -3   2  11        3.87        5.46      1.83 o 
  -2   2  11      140.56      141.23      4.94 o 
  -1   2  11       18.39       17.15      1.48 o 
   0   2  11        0.01       -0.81      0.81 o 
   1   2  11      250.94      244.18      4.55 o 
   2   2  11        4.97        6.03      1.37 o 
   3   2  11      590.76      594.83     11.45 o 
   4   2  11        0.02        0.64      1.57 o 
   5   2  11      320.62      320.29      7.37 o 
   6   2  11        0.14       -1.44      1.44 o 
   7   2  11       27.70       26.34      2.61 o 
   8   2  11        1.16        3.03      1.82 o 
   9   2  11        0.01       -0.36      2.19 o 
 -10   3  11        0.00        2.50      2.39 o 
  -9   3  11        1.18        2.40      2.05 o 
  -8   3  11       28.46       33.25      4.09 o 
  -7   3  11      122.47      118.37      5.22 o 
  -6   3  11      120.47      115.29      4.47 o 
  -5   3  11       15.69       12.30      2.03 o 
  -4   3  11        6.81        9.55      1.81 o 
  -3   3  11        4.28        4.19      1.29 o 
  -2   3  11      102.98       96.51      4.69 o 
  -1   3  11       26.30       20.85      1.72 o 
   0   3  11        8.39        5.72      1.15 o 
   1   3  11       20.17       22.65      1.75 o 
   2   3  11      224.28      224.56      5.05 o 
   3   3  11       48.75       49.89      3.12 o 
   4   3  11      161.32      155.49      4.96 o 
   5   3  11        0.04       -0.76      1.61 o 
   6   3  11       14.17       18.78      2.29 o 
   7   3  11        0.03       -0.65      1.63 o 
   8   3  11       11.44       20.29      2.84 o 
   9   3  11        2.65        3.12      2.43 o 
  -9   4  11        3.34        7.76      3.01 o 
  -8   4  11       11.22       16.08      2.84 o 
  -7   4  11        2.55        2.32      2.87 o 
  -6   4  11       38.89       43.32      3.16 o 
  -5   4  11       98.92       87.38      3.86 o 
  -4   4  11      245.27      238.78      5.49 o 
  -3   4  11       17.84       17.50      1.94 o 
  -2   4  11      396.90      396.44      7.35 o 
  -1   4  11      178.57      175.45      6.22 o 
   0   4  11       68.67       69.68      2.69 o 
   1   4  11        8.03        9.24      1.71 o 
   2   4  11       48.37       49.45      2.77 o 
   3   4  11      135.07      120.12      5.92 o 
   4   4  11        2.51        1.25      1.68 o 
   5   4  11        0.32        2.06      1.86 o 
   6   4  11       36.21       44.96      5.79 o 
   7   4  11        0.43        1.17      2.56 o 
   8   4  11        2.31        1.49      2.84 o 
  -9   5  11        0.09        1.23      2.47 o 
  -8   5  11       18.58       18.59      3.08 o 
  -7   5  11        5.79       12.48      2.76 o 
  -6   5  11       73.44       67.51      4.24 o 
  -5   5  11       37.15       37.05      3.07 o 
  -4   5  11       17.39       14.99      2.31 o 
  -3   5  11       78.57       84.57      3.84 o 
  -2   5  11       17.14       19.39      2.27 o 
  -1   5  11       31.14       40.13      3.13 o 
   0   5  11      222.35      220.97      5.04 o 
   1   5  11       11.16        9.83      1.91 o 
   2   5  11      265.95      260.05      5.86 o 
   3   5  11        0.16       -1.62      1.62 o 
   4   5  11       29.30       35.83      4.27 o 
   5   5  11       19.28       21.34      3.17 o 
   6   5  11       92.60       90.36      5.88 o 
   7   5  11        5.86        2.42      2.87 o 
  -8   6  11        1.17       -0.10      2.44 o 
  -7   6  11       10.49       15.99      3.00 o 
  -6   6  11       44.08       48.65      5.09 o 
  -5   6  11       11.88       13.97      2.46 o 
  -4   6  11       39.05       45.77      3.31 o 
  -3   6  11       72.75       81.41      5.02 o 
  -2   6  11       11.34       11.64      3.02 o 
  -1   6  11        0.46        2.26      2.01 o 
   0   6  11       63.65       62.38      3.55 o 
   1   6  11       18.74       16.86      3.53 o 
   2   6  11       20.09       17.52      2.86 o 
   3   6  11        0.11       -1.32      1.88 o 
   4   6  11       41.82       41.34      7.10 o 
   5   6  11        6.92        7.17      2.74 o 
   6   6  11        4.77        5.56      3.09 o 
  -6   7  11        0.74        6.61      3.13 o 
  -5   7  11        4.73       10.56      2.61 o 
  -4   7  11       10.31       14.64      2.88 o 
  -3   7  11        1.01        2.88      2.26 o 
  -2   7  11      105.54       99.83      5.20 o 
  -1   7  11       45.55       47.12      4.04 o 
   0   7  11       25.31       23.73      3.95 o 
   1   7  11       88.40       96.50      5.12 o 
   2   7  11        0.04        2.25      2.24 o 
   3   7  11       15.84       17.27      3.10 o 
   4   7  11        3.60        8.48      3.23 o 
   5   7  11       23.38       21.07      5.14 o 
  -4   8  11        2.48        1.08      2.56 o 
  -3   8  11        1.68        4.62      2.51 o 
  -2   8  11        2.09        1.35      3.06 o 
  -1   8  11        3.39       -0.68      2.36 o 
   0   8  11        8.57        6.78      3.38 o 
   1   8  11        3.26        2.24      3.01 o 
   2   8  11        0.89       -2.41      2.41 o 
   3   8  11        9.63       10.52      3.20 o 
 -10   0  12        0.59       -0.42      3.41 o 
  -9   0  12        0.97        3.82      3.42 o 
  -8   0  12       90.39       79.05      6.57 o 
  -7   0  12        2.90        3.64      2.99 o 
  -6   0  12       44.11       43.01      5.09 o 
  -5   0  12       10.87        7.73      2.33 o 
  -4   0  12       27.49       27.42      4.61 o 
  -3   0  12       27.71       26.85      3.01 o 
  -2   0  12      218.03      207.42      6.76 o 
  -1   0  12      109.23       95.95      4.54 o 
   0   0  12       97.60       90.12      4.39 o 
   1   0  12      114.45      111.04      4.79 o 
   2   0  12        7.73        7.00      2.95 o 
   3   0  12        0.14       -0.24      2.57 o 
   4   0  12        0.47        1.43      2.48 o 
   5   0  12      187.61      191.46      8.63 o 
   6   0  12      128.08      129.67      6.35 o 
   7   0  12       38.16       47.25      4.69 o 
   8   0  12        0.35        0.71      2.37 o 
   9   0  12        9.32        5.27      3.03 o 
 -10   1  12       28.72       28.60      3.68 o 
  -9   1  12        3.30        2.32      2.26 o 
  -8   1  12        1.81        0.30      2.03 o 
  -7   1  12       15.29       15.54      2.71 o 
  -6   1  12        3.16        1.40      1.59 o 
  -5   1  12      220.94      209.20      5.74 o 
  -4   1  12      164.66      171.73      4.88 o 
  -3   1  12      102.97       93.87      3.62 o 
  -2   1  12       46.02       53.00      2.60 o 
  -1   1  12      180.49      160.11      4.15 o 
   0   1  12       32.67       26.25      2.06 o 
   1   1  12      131.88      137.30      4.64 o 
   2   1  12        3.83        5.66      1.96 o 
   3   1  12        1.14        2.41      2.80 o 
   4   1  12      338.69      334.88     10.08 o 
   5   1  12       91.54      108.06      6.20 o 
   6   1  12        0.92       -1.60      1.60 o 
   7   1  12       21.14       23.60      2.58 o 
   8   1  12        2.38        5.31      1.96 o 
   9   1  12        5.05        1.66      2.05 o 
 -10   2  12        6.74        5.70      2.93 o 
  -9   2  12        4.13        5.20      2.40 o 
  -8   2  12       44.46       47.17      3.92 o 
  -7   2  12       35.93       32.08      2.92 o 
  -6   2  12       54.54       56.17      3.31 o 
  -5   2  12      277.01      275.88      6.78 o 
  -4   2  12      279.73      271.97      8.38 o 
  -3   2  12        0.05       -1.26      1.32 o 
  -2   2  12       29.88       28.34      2.16 o 
  -1   2  12        0.03       -1.14      1.14 o 
   0   2  12        2.96        1.85      1.24 o 
   1   2  12       96.87       90.07      4.45 o 
   2   2  12      215.85      212.39      6.62 o 
   3   2  12       79.07       79.26      3.58 o 
   4   2  12      517.89      521.82      9.95 o 
   5   2  12        3.56        5.53      2.15 o 
   6   2  12       25.61       30.18      3.76 o 
   7   2  12       37.94       40.94      4.59 o 
   8   2  12       58.42       60.77      4.46 o 
 -10   3  12       15.14       19.04      3.40 o 
  -9   3  12       27.24       28.66      3.54 o 
  -8   3  12       30.91       37.03      3.70 o 
  -7   3  12       37.93       40.64      3.25 o 
  -6   3  12      223.63      228.31      7.12 o 
  -5   3  12       53.96       49.37      3.23 o 
  -4   3  12      322.52      316.37      7.25 o 
  -3   3  12       79.76       76.41      3.06 o 
  -2   3  12       14.12       14.45      1.83 o 
  -1   3  12      120.80      119.84      3.75 o 
   0   3  12      388.12      377.79      6.78 o 
   1   3  12       33.08       35.40      2.29 o 
   2   3  12       79.27       74.90      3.47 o 
   3   3  12      575.46      593.99     12.12 o 
   4   3  12      134.86      126.43      4.68 o 
   5   3  12        1.44        0.42      1.77 o 
   6   3  12       34.52       31.83      3.05 o 
   7   3  12       22.40       21.72      2.98 o 
   8   3  12        6.36        9.08      3.84 o 
  -9   4  12        9.09       13.48      3.47 o 
  -8   4  12        2.62        2.12      2.16 o 
  -7   4  12        2.24        3.06      2.26 o 
  -6   4  12        3.01        3.54      2.14 o 
  -5   4  12        0.02       -0.32      1.56 o 
  -4   4  12      139.45      140.58      4.79 o 
  -3   4  12       16.52       19.40      2.29 o 
  -2   4  12       51.40       43.83      2.87 o 
  -1   4  12       30.72       28.60      2.10 o 
   0   4  12       13.77       14.35      2.00 o 
   1   4  12       12.26       13.58      2.45 o 
   2   4  12      121.94      110.98      3.87 o 
   3   4  12       13.90       16.16      3.05 o 
   4   4  12       13.78       16.22      2.45 o 
   5   4  12        8.34       13.72      2.44 o 
   6   4  12       44.66       46.68      3.55 o 
   7   4  12       27.78       23.54      5.98 o 
  -8   5  12       16.13       15.87      3.10 o 
  -7   5  12        0.05        1.20      2.10 o 
  -6   5  12        0.43        3.41      2.07 o 
  -5   5  12        4.55        7.16      2.22 o 
  -4   5  12       85.42       84.38      4.50 o 
  -3   5  12        3.76        4.95      1.87 o 
  -2   5  12       48.62       41.29      2.96 o 
  -1   5  12        1.97        2.74      1.49 o 
   0   5  12       10.23        9.61      1.74 o 
   1   5  12      122.24      114.86      4.06 o 
   2   5  12        3.33        3.40      1.68 o 
   3   5  12        5.59        4.22      2.11 o 
   4   5  12        2.28        3.80      2.37 o 
   5   5  12        1.34        3.24      2.39 o 
   6   5  12        1.91        1.85      2.83 o 
   7   5  12       11.41       15.70      3.97 o 
  -7   6  12        0.02        1.70      2.34 o 
  -6   6  12        0.23        2.63      2.25 o 
  -5   6  12        1.83        2.46      2.16 o 
  -4   6  12        8.54       10.27      2.55 o 
  -3   6  12       27.39       35.80      3.58 o 
  -2   6  12        2.65        1.28      2.16 o 
  -1   6  12       70.13       60.27      5.00 o 
   0   6  12        3.97        1.96      2.60 o 
   1   6  12       31.01       25.82      3.56 o 
   2   6  12        0.01       -0.37      2.16 o 
   3   6  12        3.41        0.38      2.25 o 
   4   6  12        4.64        3.80      2.86 o 
   5   6  12       14.45        6.60      3.20 o 
   6   6  12       29.88       36.58      6.26 o 
  -5   7  12       37.28       39.67      5.95 o 
  -4   7  12        0.01        1.03      2.32 o 
  -3   7  12        8.20       10.88      2.81 o 
  -2   7  12       14.37       18.57      4.25 o 
  -1   7  12        2.27        2.95      2.41 o 
   0   7  12       24.58       27.39      4.36 o 
   1   7  12        3.48        8.53      2.73 o 
   2   7  12       34.45       32.04      3.79 o 
   3   7  12        7.80       10.98      3.00 o 
   4   7  12       18.35       21.62      4.17 o 
  -2   8  12       21.56       25.67      3.82 o 
  -1   8  12       30.29       39.94      5.21 o 
   0   8  12        1.15        5.57      3.48 o 
   1   8  12      140.51      147.50      8.02 o 
 -10   1  13        0.15       -1.21      2.38 o 
  -9   1  13        5.46        9.03      2.75 o 
  -8   1  13       67.24       70.26      5.18 o 
  -7   1  13        6.78        7.91      2.29 o 
  -6   1  13      266.18      292.80      7.27 o 
  -5   1  13       62.09       65.39      3.47 o 
  -4   1  13        0.21       -0.36      1.26 o 
  -3   1  13      188.75      198.79      5.43 o 
  -2   1  13       44.49       48.39      2.77 o 
  -1   1  13        7.37       10.95      1.71 o 
   0   1  13      113.52      110.18      4.35 o 
   1   1  13        7.77        8.92      2.05 o 
   2   1  13        4.26        6.97      2.41 o 
   3   1  13      228.47      225.98      6.93 o 
   4   1  13       74.10       75.20      4.36 o 
   5   1  13       28.45       31.24      4.75 o 
   6   1  13        8.53       10.41      3.15 o 
   7   1  13       11.36       13.82      3.28 o 
   8   1  13        0.40        3.96      2.19 o 
  -9   2  13       63.52       66.74      8.05 o 
  -8   2  13        6.59        7.45      2.46 o 
  -7   2  13        5.28        8.61      2.34 o 
  -6   2  13      105.29      105.45      4.99 o 
  -5   2  13      254.20      227.01     10.65 o 
  -4   2  13        9.66        4.99      1.90 o 
  -3   2  13       42.68       44.93      2.72 o 
  -2   2  13      164.40      151.25      4.29 o 
  -1   2  13       28.61       30.67      2.33 o 
   0   2  13       84.12       79.89      3.13 o 
   1   2  13        2.26        0.60      1.44 o 
   2   2  13       79.29       68.72      4.02 o 
   3   2  13        3.06        3.13      1.90 o 
   4   2  13      279.70      253.61      7.58 o 
   5   2  13       12.91       16.83      2.77 o 
   6   2  13        3.44        3.51      1.80 o 
   7   2  13       25.39       22.95      2.93 o 
   8   2  13        4.11        4.59      2.18 o 
  -9   3  13       19.49       26.82      3.61 o 
  -8   3  13       16.18       23.25      3.34 o 
  -7   3  13        3.17        6.44      2.02 o 
  -6   3  13        5.40        7.46      1.94 o 
  -5   3  13        9.19       15.84      2.30 o 
  -4   3  13       92.56       88.68      3.85 o 
  -3   3  13       69.46       56.49      3.61 o 
  -2   3  13        1.20       -0.87      1.36 o 
  -1   3  13      250.02      242.79      5.51 o 
   0   3  13       46.02       42.12      2.58 o 
   1   3  13        0.53        0.01      1.46 o 
   2   3  13       27.34       25.76      3.16 o 
   3   3  13        6.63        7.89      2.53 o 
   4   3  13        1.36        0.62      1.81 o 
   5   3  13        6.97        7.37      2.23 o 
   6   3  13        0.77        2.58      1.96 o 
   7   3  13        0.05        0.39      2.09 o 
  -8   4  13       39.26       40.42      4.99 o 
  -7   4  13       55.34       57.83      4.24 o 
  -6   4  13       13.82       19.47      2.96 o 
  -5   4  13       12.62        9.46      1.99 o 
  -4   4  13        4.77        4.99      1.74 o 
  -3   4  13       27.52       28.57      3.53 o 
  -2   4  13      160.97      166.80      6.80 o 
  -1   4  13       28.80       28.50      2.41 o 
   0   4  13      353.40      317.05      9.00 o 
   1   4  13        0.59        3.01      2.04 o 
   2   4  13        7.61        7.76      1.91 o 
   3   4  13        2.41        4.80      1.92 o 
   4   4  13        9.84        5.87      2.14 o 
   5   4  13       10.45       16.84      2.70 o 
   6   4  13        1.66        2.62      2.14 o 
   7   4  13       27.01       36.48      4.06 o 
  -8   5  13        1.16        2.70      2.76 o 
  -7   5  13        0.08        2.97      2.32 o 
  -6   5  13        1.87        2.56      2.15 o 
  -5   5  13       38.11       36.43      3.73 o 
  -4   5  13       13.66       13.56      2.66 o 
  -3   5  13        0.00       -0.42      1.71 o 
  -2   5  13      167.41      155.26      7.29 o 
  -1   5  13        6.91        6.06      1.76 o 
   0   5  13      113.47      107.13      3.99 o 
   1   5  13        5.15        4.95      1.81 o 
   2   5  13        0.19        0.47      1.82 o 
   3   5  13       28.54       28.13      5.17 o 
   4   5  13        2.38        8.81      2.55 o 
   5   5  13        0.61       -1.50      2.25 o 
   6   5  13       15.59       11.02      3.22 o 
  -6   6  13       13.40       15.34      3.13 o 
  -5   6  13        1.50        2.23      2.28 o 
  -4   6  13       27.18       35.80      3.82 o 
  -3   6  13        2.79        5.72      2.89 o 
  -2   6  13        0.54       -1.38      2.57 o 
  -1   6  13       29.02       29.24      5.31 o 
   0   6  13       10.55        9.81      2.70 o 
   1   6  13       18.88       18.03      3.07 o 
   2   6  13        1.85        2.39      2.32 o 
   3   6  13        5.16        3.43      2.95 o 
   4   6  13       30.28       26.91      4.38 o 
   5   6  13       17.79       28.68      4.57 o 
  -4   7  13       22.67       26.50      9.36 o 
  -3   7  13       15.26       20.59      4.04 o 
  -2   7  13       57.50       65.83      5.61 o 
  -1   7  13       15.23       21.20      4.06 o 
   0   7  13       22.29       23.07      7.99 o 
   1   7  13        1.01        3.66      2.56 o 
   2   7  13       15.13       27.04      3.69 o 
   3   7  13        1.75        4.88      4.42 o 
  -9   0  14        5.86        4.52      3.53 o 
  -8   0  14        6.05        3.43      4.96 o 
  -7   0  14       22.14       26.50      5.70 o 
  -6   0  14      122.30      131.87      9.56 o 
  -5   0  14        9.51        6.22      2.47 o 
  -4   0  14      415.27      409.16     13.31 o 
  -3   0  14      148.17      140.59      7.45 o 
  -2   0  14      115.67       99.83      5.06 o 
  -1   0  14      179.14      179.02      6.60 o 
   0   0  14      105.17      106.57      7.18 o 
   1   0  14      409.28      407.12     13.59 o 
   2   0  14      579.04      551.59     16.76 o 
   3   0  14      145.63      139.41      7.93 o 
   4   0  14       11.64       14.70      4.09 o 
   5   0  14      219.60      213.38     10.35 o 
   6   0  14      254.99      222.67     10.96 o 
   7   0  14        0.87        1.57      3.39 o 
  -9   1  14        2.79        2.18      2.45 o 
  -8   1  14        0.63        0.38      2.20 o 
  -7   1  14       13.02        9.87      2.49 o 
  -6   1  14        3.17        3.86      2.10 o 
  -5   1  14       37.35       32.32      2.90 o 
  -4   1  14      394.71      420.53      8.64 o 
  -3   1  14        1.41        1.37      1.48 o 
  -2   1  14      144.21      144.00      4.25 o 
  -1   1  14       12.45       15.53      1.96 o 
   0   1  14        2.06        1.46      1.31 o 
   1   1  14        8.05        4.78      2.04 o 
   2   1  14       34.57       40.28      3.51 o 
   3   1  14       20.88       13.28      2.71 o 
   4   1  14      362.33      383.09     11.05 o 
   5   1  14      103.44      110.32      5.38 o 
   6   1  14       35.71       41.39      4.03 o 
   7   1  14        9.92       10.65      2.82 o 
  -9   2  14        0.13       -0.36      2.37 o 
  -8   2  14        0.68       -1.05      2.35 o 
  -7   2  14       72.06       79.08      7.78 o 
  -6   2  14       35.60       30.62      3.03 o 
  -5   2  14       81.36       81.18      5.12 o 
  -4   2  14        1.54        1.22      1.82 o 
  -3   2  14       91.01       89.10      3.54 o 
  -2   2  14       75.56       75.16      3.24 o 
  -1   2  14       67.20       61.24      2.95 o 
   0   2  14       46.71       51.12      3.97 o 
   1   2  14       95.08       84.96      3.79 o 
   2   2  14       67.64       63.77      5.75 o 
   3   2  14       39.22       31.55      3.39 o 
   4   2  14       22.42       21.28      3.04 o 
   5   2  14        0.07       -0.35      1.90 o 
   6   2  14       66.17       76.25      4.78 o 
   7   2  14        4.40       -0.09      3.35 o 
  -8   3  14        1.95        6.16      2.46 o 
  -7   3  14        3.32        4.97      2.32 o 
  -6   3  14       29.53       30.83      3.13 o 
  -5   3  14       67.00       66.64      3.66 o 
  -4   3  14       14.17       13.21      2.13 o 
  -3   3  14       42.14       43.12      3.39 o 
  -2   3  14      154.72      149.13      4.43 o 
  -1   3  14      239.60      212.46      7.29 o 
   0   3  14      114.14      109.36      4.26 o 
   1   3  14       78.16       75.27      3.69 o 
   2   3  14       43.28       39.34      3.54 o 
   3   3  14       43.24       41.03      3.61 o 
   4   3  14        0.22        4.41      2.06 o 
   5   3  14      126.74      119.84      7.23 o 
   6   3  14       34.49       36.09      3.88 o 
   7   3  14        1.44       -1.26      2.26 o 
  -8   4  14       17.52       18.61      3.35 o 
  -7   4  14        6.20        6.93      2.64 o 
  -6   4  14       13.76       13.91      2.68 o 
  -5   4  14       27.08       32.38      3.69 o 
  -4   4  14       20.03       18.96      2.64 o 
  -3   4  14        1.94        3.92      1.74 o 
  -2   4  14       50.58       43.15      3.57 o 
  -1   4  14      102.39       96.08      4.64 o 
   0   4  14        5.99        7.00      2.00 o 
   1   4  14        5.45        5.10      1.91 o 
   2   4  14       13.32       17.63      2.83 o 
   3   4  14       22.43       28.08      3.96 o 
   4   4  14        2.89        4.78      3.25 o 
   5   4  14        2.40        0.98      2.45 o 
   6   4  14        3.72        6.58      2.57 o 
  -7   5  14        6.41        5.17      2.73 o 
  -6   5  14        9.27       14.01      2.92 o 
  -5   5  14        1.75        4.87      2.26 o 
  -4   5  14        2.73        2.87      2.09 o 
  -3   5  14       10.13        8.47      3.20 o 
  -2   5  14       61.83       69.98      4.97 o 
  -1   5  14        5.25        5.66      3.88 o 
   0   5  14        3.68        1.37      1.80 o 
   1   5  14        1.50        3.46      2.61 o 
   2   5  14        4.00        1.37      2.65 o 
   3   5  14        0.01        3.02      2.66 o 
   4   5  14        1.80        1.05      2.40 o 
   5   5  14        0.55        0.02      2.52 o 
  -5   6  14        0.73       -0.67      2.26 o 
  -4   6  14        0.44        1.01      2.11 o 
  -3   6  14        4.05        4.83      3.36 o 
  -2   6  14       26.87       30.19      4.26 o 
  -1   6  14        2.09        0.75      3.72 o 
   0   6  14        0.06       -1.96      4.48 o 
   1   6  14        4.68        7.08      3.15 o 
   2   6  14        7.76        0.10      3.48 o 
   3   6  14        5.71        3.14      3.16 o 
   4   6  14        0.22       -2.40      3.68 o 
  -3   7  14        0.85        2.85      5.87 o 
  -2   7  14        0.23       -0.62      2.96 o 
  -1   7  14       13.03       18.45      5.36 o 
   0   7  14        5.34       10.91      4.79 o 
   1   7  14        1.13        2.96      8.36 o 
  -8   1  15        3.13        7.70      2.72 o 
  -7   1  15       41.91       40.77      4.03 o 
  -6   1  15       37.10       49.24      4.00 o 
  -5   1  15       73.10       68.45      5.16 o 
  -4   1  15        0.27        0.01      1.53 o 
  -3   1  15       28.69       29.32      2.55 o 
  -2   1  15        0.04        3.45      1.57 o 
  -1   1  15        6.98        7.21      1.71 o 
   0   1  15       11.07        9.95      2.04 o 
   1   1  15       20.58       22.50      3.54 o 
   2   1  15       16.01       11.48      2.54 o 
   3   1  15       15.74       17.37      3.24 o 
   4   1  15       46.74       55.29      4.19 o 
   5   1  15        4.81        5.05      2.52 o 
   6   1  15        3.47        1.99      2.48 o 
   7   1  15        2.12        0.61      2.38 o 
  -8   2  15       14.48       11.68      3.16 o 
  -7   2  15        2.29        1.17      2.23 o 
  -6   2  15       20.33       18.79      2.65 o 
  -5   2  15       91.58       92.96      4.28 o 
  -4   2  15       23.52       28.04      3.19 o 
  -3   2  15       78.52       89.15      4.28 o 
  -2   2  15        5.76       10.31      2.35 o 
  -1   2  15       32.62       31.27      2.56 o 
   0   2  15       34.15       33.16      2.89 o 
   1   2  15       77.41       72.24      4.31 o 
   2   2  15       64.75       63.56      4.21 o 
   3   2  15        6.24        4.10      2.19 o 
   4   2  15       14.16       16.02      3.46 o 
   5   2  15        5.24        8.50      2.72 o 
   6   2  15        4.16        4.86      2.48 o 
  -8   3  15       76.08       87.99      5.37 o 
  -7   3  15       18.54       16.94      2.75 o 
  -6   3  15        0.08        2.29      1.86 o 
  -5   3  15        0.54        3.12      1.72 o 
  -4   3  15       12.14       14.72      2.63 o 
  -3   3  15       28.72       30.24      2.90 o 
  -2   3  15       18.12       18.56      2.24 o 
  -1   3  15        1.35        2.11      1.80 o 
   0   3  15       31.76       24.97      2.73 o 
   1   3  15       65.42       70.78      4.30 o 
   2   3  15        2.28        0.06      2.01 o 
   3   3  15        6.52        6.77      3.24 o 
   4   3  15        7.66        8.37      2.61 o 
   5   3  15        4.78        0.65      2.27 o 
   6   3  15       15.27       21.10      4.85 o 
  -7   4  15        0.01       -2.03      2.03 o 
  -6   4  15        2.21        2.72      2.35 o 
  -5   4  15       20.32       24.21      2.90 o 
  -4   4  15       15.38       17.08      2.46 o 
  -3   4  15        3.74        2.04      2.02 o 
  -2   4  15       57.78       48.74      3.72 o 
  -1   4  15        1.52        2.99      1.86 o 
   0   4  15        1.05        1.70      1.92 o 
   1   4  15        3.56        7.13      2.39 o 
   2   4  15        0.36        1.05      2.12 o 
   3   4  15        4.66        1.67      2.11 o 
   4   4  15       15.06       26.20      3.45 o 
   5   4  15        0.01        2.30      2.29 o 
  -6   5  15       23.96       27.32      3.71 o 
  -5   5  15        1.92        1.92      2.29 o 
  -4   5  15        0.00        0.64      2.16 o 
  -3   5  15        4.21        2.32      3.56 o 
  -2   5  15        0.01        3.61      1.96 o 
  -1   5  15        3.81        3.64      2.76 o 
   0   5  15       44.82       51.26      3.58 o 
   1   5  15        1.93        2.89      1.95 o 
   2   5  15       60.94       59.92      4.95 o 
   3   5  15       11.73        7.09      4.08 o 
   4   5  15        2.94        3.86      3.21 o 
  -4   6  15        7.50       10.85      3.60 o 
  -3   6  15        7.17        9.24      3.31 o 
  -2   6  15        0.07        7.33      6.92 o 
  -1   6  15        2.28        3.23      4.15 o 
   0   6  15       12.93       12.32      4.43 o 
   1   6  15       10.30       11.71      9.15 o 
   2   6  15        1.37        0.12      3.67 o 
  -8   0  16        1.94        7.75      3.70 o 
  -7   0  16       54.09       57.03      9.81 o 
  -6   0  16       21.04       30.53      8.83 o 
  -5   0  16       47.23       48.87      5.49 o 
  -4   0  16       44.64       42.61      4.26 o 
  -3   0  16       21.47       16.29      4.92 o 
  -2   0  16      160.70      172.06      7.02 o 
  -1   0  16       23.87       23.47      5.21 o 
   0   0  16       99.99      106.81      7.11 o 
   1   0  16        0.84       -0.72      6.43 o 
   2   0  16       24.62       24.72      6.48 o 
   3   0  16       22.38       30.84      6.75 o 
   4   0  16       30.62       34.42      5.63 o 
   5   0  16        8.03       12.58      4.47 o 
   6   0  16       28.47       29.94      5.63 o 
  -8   1  16        1.18        3.85      2.68 o 
  -7   1  16        2.71        2.53      3.01 o 
  -6   1  16       12.24        7.38      4.09 o 
  -5   1  16       53.60       47.22      3.46 o 
  -4   1  16       14.69       15.27      2.62 o 
  -3   1  16       85.60       81.94      3.64 o 
  -2   1  16        0.02       -1.53      1.53 o 
  -1   1  16       59.34       63.55      3.22 o 
   0   1  16       45.92       49.40      3.89 o 
   1   1  16       35.82       33.02      4.70 o 
   2   1  16        8.18        8.52      3.05 o 
   3   1  16        0.53       -1.41      1.99 o 
   4   1  16      151.71      135.67      6.21 o 
   5   1  16        3.84        4.98      2.64 o 
   6   1  16        1.03        1.53      2.58 o 
  -7   2  16        0.11        2.00      2.23 o 
  -6   2  16      102.85      107.15      5.75 o 
  -5   2  16       27.41       26.75      4.30 o 
  -4   2  16       94.22       89.97      5.92 o 
  -3   2  16       28.62       34.24      3.16 o 
  -2   2  16        2.30        3.22      1.68 o 
  -1   2  16       45.03       44.35      3.27 o 
   0   2  16       69.51       67.28      4.25 o 
   1   2  16       76.86       70.52      4.76 o 
   2   2  16       38.49       38.16      3.81 o 
   3   2  16       67.83       63.76      4.58 o 
   4   2  16       14.28       12.96      3.01 o 
   5   2  16        3.45        2.78      2.64 o 
  -7   3  16       13.51       13.85      3.04 o 
  -6   3  16        3.93        2.90      2.01 o 
  -5   3  16        1.19        3.86      1.78 o 
  -4   3  16       18.49       12.57      2.89 o 
  -3   3  16       38.55       47.47      3.35 o 
  -2   3  16        2.41        4.23      1.80 o 
  -1   3  16        0.61        1.05      1.85 o 
   0   3  16        8.80        4.71      2.04 o 
   1   3  16        3.84        2.31      2.19 o 
   2   3  16        0.58        1.59      2.19 o 
   3   3  16        5.61        5.19      2.46 o 
   4   3  16        2.69       -0.62      2.34 o 
   5   3  16        2.52        8.31      2.95 o 
  -6   4  16        0.43        0.74      2.17 o 
  -5   4  16       10.14        9.62      2.62 o 
  -4   4  16       13.76       16.75      2.58 o 
  -3   4  16       30.06       28.07      3.02 o 
  -2   4  16       14.51       11.96      2.65 o 
  -1   4  16       26.37       25.40      2.90 o 
   0   4  16       73.11       76.94      4.74 o 
   1   4  16       15.52       13.58      2.86 o 
   2   4  16       28.73       35.78      3.96 o 
   3   4  16        0.23        2.90      2.60 o 
   4   4  16        0.84        4.94      2.68 o 
  -4   5  16        9.52       11.27      2.87 o 
  -3   5  16        3.00        4.26      2.45 o 
  -2   5  16       31.16       22.87      3.86 o 
  -1   5  16        5.39        8.20      3.22 o 
   0   5  16        8.05       10.46      2.46 o 
   1   5  16       10.28       15.16      2.96 o 
   2   5  16        4.17        8.56      4.29 o 
  -7   1  17        7.63       11.70      3.07 o 
  -6   1  17        0.65        2.44      2.25 o 
  -5   1  17        0.05       -1.51      1.66 o 
  -4   1  17       16.10       16.24      2.66 o 
  -3   1  17        0.24        1.91      1.69 o 
  -2   1  17       35.40       34.35      2.79 o 
  -1   1  17       28.95       25.42      2.84 o 
   0   1  17        0.35        2.82      2.18 o 
   1   1  17       34.79       38.33      3.95 o 
   2   1  17       27.36       30.54      3.64 o 
   3   1  17        1.16        1.66      3.15 o 
   4   1  17        0.11        2.49      2.55 o 
  -6   2  17        6.78        5.42      2.43 o 
  -5   2  17       20.14       20.70      2.79 o 
  -4   2  17       68.19       70.03      4.42 o 
  -3   2  17       40.71       52.11      3.68 o 
  -2   2  17       13.60       15.28      2.30 o 
  -1   2  17        0.17       -0.65      1.78 o 
   0   2  17        4.36        4.66      2.32 o 
   1   2  17        0.65        0.53      2.14 o 
   2   2  17        4.35        4.52      2.60 o 
   3   2  17        5.92        5.65      2.74 o 
   4   2  17        1.39        6.24      2.94 o 
  -6   3  17        1.53        6.85      2.53 o 
  -5   3  17        6.84       11.83      2.84 o 
  -4   3  17       16.07       25.30      4.97 o 
  -3   3  17       13.70       14.05      2.67 o 
  -2   3  17        7.29       12.83      2.85 o 
  -1   3  17       18.74       21.21      3.09 o 
   0   3  17       17.03       15.37      3.00 o 
   1   3  17        0.94        2.30      2.61 o 
   2   3  17        5.32       10.90      2.77 o 
   3   3  17        5.88        8.91      2.99 o 
  -4   4  17        5.09        6.35      2.11 o 
  -3   4  17       32.82       38.24      3.47 o 
  -2   4  17       39.61       39.43      4.57 o 
  -1   4  17       10.16        7.82      3.07 o 
   0   4  17       24.17       17.44      3.09 o 
   1   4  17       12.87       12.80      3.04 o 
   2   4  17        5.72        4.41      2.76 o 
  -2   5  17        0.38       -2.67      5.59 o 
  -1   5  17       15.04       21.02      4.60 o 
  -5   0  18       38.06       36.55      5.67 o 
  -4   0  18       18.24       14.99      3.28 o 
  -3   0  18        6.79       15.27      3.35 o 
  -2   0  18       11.48       12.31      3.58 o 
  -1   0  18       14.75        9.79      3.74 o 
   0   0  18      110.28       88.16      7.15 o 
   1   0  18      195.45      219.92     11.06 o 
   2   0  18       34.57       29.20      5.48 o 
   3   0  18       16.79       13.58      4.99 o 
  -5   1  18        0.10       -0.37      2.02 o 
  -4   1  18       35.45       35.41      3.34 o 
  -3   1  18        5.26        4.75      1.94 o 
  -2   1  18        8.71        9.14      2.37 o 
  -1   1  18        1.05        1.30      2.36 o 
   0   1  18       22.35       25.72      3.50 o 
   1   1  18        2.46        1.75      2.52 o 
   2   1  18       16.09       20.62      6.72 o 
   3   1  18        4.51        6.19      2.97 o 
  -5   2  18       13.90       19.29      2.90 o 
  -4   2  18        1.95        2.21      2.20 o 
  -3   2  18      112.95      134.06      8.49 o 
  -2   2  18       40.12       37.81      3.40 o 
  -1   2  18       28.01       25.78      3.52 o 
   0   2  18        0.13        1.53      2.28 o 
   1   2  18        0.32        0.94      2.45 o 
   2   2  18        0.01       -0.56      2.52 o 
   3   2  18       10.65        2.04      3.15 o 
  -4   3  18       52.04       55.07      3.91 o 
  -3   3  18        0.35        2.79      1.98 o 
  -2   3  18       28.30       42.41      4.60 o 
  -1   3  18       12.31       14.49      3.13 o 
   0   3  18        4.50        9.56      3.02 o 
   1   3  18       12.69       15.20      3.19 o 
   2   3  18        0.16       -4.74      4.74 o 
  -3   1  19       12.61       17.84      5.08 o 
  -2   1  19        0.94        2.59      2.56 o 
  -1   1  19        3.16        2.51      2.53 o 
   0   1  19        1.43       -1.07      2.47 o 
   1   1  19        2.66        5.58      3.01 o 
  -2   2  19       11.91       14.72      3.87 o 
  -1   2  19        5.92        9.56      3.11 o 
   0   2  19       20.49        8.66      6.17 o 
                                                 
